# Supplementary material for: Fibrogenic Gene Expression in Hepatic Stellate Cells Induced by HCV and HIV Replication in a Three Cell Co-Culture Model System
Source: Sci Rep. 2019 Jan 24;9:568. doi: 10.1038/s41598-018-37071-y (PMC6345841; doi:10.1038/s41598-018-37071-y)
Supplement: Supplementary file 2 — Dataset 1 [file 41598_2018_37071_MOESM2_ESM.xls]

## Sheet: Gene Table
PCR Array Catalog #:		PAHS-120Z
Position	Unigene	Refseq	Symbol	Description	Gname	RT2 Catalog
A01	Hs.500483	NM_001613	ACTA2	Actin, alpha 2, smooth muscle, aorta	AAT6/ACTSA/MYMY5	PPH01300B
A02	Hs.19383	NM_000029	AGT	Angiotensinogen (serpin peptidase inhibitor, clade A, member 8)	ANHU/SERPINA8	PPH01807A
A03	Hs.525622	NM_005163	AKT1	V-akt murine thymoma viral oncogene homolog 1	AKT/CWS6/PKB/PKB-ALPHA/PRKBA/RAC/RAC-ALPHA	PPH00088B
A04	Hs.150749	NM_000633	BCL2	B-cell CLL/lymphoma 2	Bcl-2/PPP1R50	PPH00079B
A05	Hs.473163	NM_001719	BMP7	Bone morphogenetic protein 7	OP-1	PPH00527A
A06	Hs.74034	NM_001753	CAV1	Caveolin 1, caveolae protein, 22kDa	BSCL3/CGL3/LCCNS/MSTP085/PPH3/VIP21	PPH00739A
A07	Hs.54460	NM_002986	CCL11	Chemokine (C-C motif) ligand 11	SCYA11	PPH00570B
A08	Hs.303649	NM_002982	CCL2	Chemokine (C-C motif) ligand 2	GDCF-2/HC11/HSMCR30/MCAF/MCP-1/MCP1/SCYA2/SMC-CF	PPH00192F
A09	Hs.514107	NM_002983	CCL3	Chemokine (C-C motif) ligand 3	G0S19-1/LD78ALPHA/MIP-1-alpha/MIP1A/SCYA3	PPH00566F
A10	Hs.511794	NM_001123396	CCR2	Chemokine (C-C motif) receptor 2	CC-CKR-2/CCR-2/CCR2A/CCR2B/CD192/CKR2/CKR2A/CKR2B/CMKBR2/MCP-1-R	PPH00612F
A11	Hs.517106	NM_005194	CEBPB	CCAAT/enhancer binding protein (C/EBP), beta	C/EBP-beta/IL6DBP/NF-IL6/TCF5	PPH00991A
A12	Hs.489142	NM_000089	COL1A2	Collagen, type I, alpha 2	OI4	PPH01918B
B01	Hs.443625	NM_000090	COL3A1	Collagen, type III, alpha 1	EDS4A	PPH00439F
B02	Hs.410037	NM_001901	CTGF	Connective tissue growth factor	CCN2/HCS24/IGFBP8/NOV2	PPH00550G
B03	Hs.593413	NM_003467	CXCR4	Chemokine (C-X-C motif) receptor 4	CD184/D2S201E/FB22/HM89/HSY3RR/LAP-3/LAP3/LCR1/LESTR/NPY3R/NPYR/NPYRL/NPYY3R/WHIM/WHIMS	PPH00621A
B04	Hs.156316	NM_001920	DCN	Decorin	CSCD/DSPG2/PG40/PGII/PGS2/SLRR1B	PPH01900A
B05	Hs.511899	NM_001955	EDN1	Endothelin 1	ARCND3/ET1/HDLCQ7/PPET1/QME	PPH00653A
B06	Hs.419815	NM_001963	EGF	Epidermal growth factor	HOMG4/URG	PPH00137B
B07	Hs.76753	NM_000118	ENG	Endoglin	END/HHT1/ORW1	PPH01140G
B08	Hs.2007	NM_000639	FASLG	Fas ligand (TNF superfamily, member 6)	ALPS1B/APT1LG1/APTL/CD178/CD95-L/CD95L/FASL/TNFSF6	PPH00142C
B09	Hs.40098	NM_013372	GREM1	Gremlin 1	C15DUPq/CKTSF1B1/CRAC1/CRCS4/DAND2/DRM/DUP15q/GREMLIN/HMPS/HMPS1/IHG-2/MPSH/PIG2	PPH01941B
B10	Hs.396530	NM_000601	HGF	Hepatocyte growth factor (hepapoietin A; scatter factor)	DFNB39/F-TCF/HGFB/HPTA/SF	PPH00163C
B11	Hs.856	NM_000619	IFNG	Interferon, gamma	IFG/IFI	PPH00380C
B12	Hs.193717	NM_000572	IL10	Interleukin 10	CSIF/GVHDS/IL-10/IL10A/TGIF	PPH00572C
C01	Hs.845	NM_002188	IL13	Interleukin 13	IL-13/P600	PPH00688F
C02	Hs.336046	NM_000640	IL13RA2	Interleukin 13 receptor, alpha 2	CD213A2/CT19/IL-13R/IL13BP	PPH00597A
C03	Hs.1722	NM_000575	IL1A	Interleukin 1, alpha	IL-1A/IL1/IL1-ALPHA/IL1F1	PPH00690A
C04	Hs.126256	NM_000576	IL1B	Interleukin 1, beta	IL-1/IL1-BETA/IL1F2	PPH00171C
C05	Hs.73917	NM_000589	IL4	Interleukin 4	BCGF-1/BCGF1/BSF-1/BSF1/IL-4	PPH00565B
C06	Hs.2247	NM_000879	IL5	Interleukin 5 (colony-stimulating factor, eosinophil)	EDF/IL-5/TRF	PPH00692B
C07	Hs.706355	NM_004517	ILK	Integrin-linked kinase	HEL-S-28/ILK-1/ILK-2/P59/p59ILK	PPH00737F
C08	Hs.632713	NM_031479	INHBE	inhibin, beta E	-	PPH06334A
C09	Hs.644352	NM_181501	ITGA1	Integrin, alpha 1	CD49a/VLA1	PPH00627B
C10	Hs.482077	NM_002203	ITGA2	Integrin, alpha 2 (CD49B, alpha 2 subunit of VLA-2 receptor)	BR/CD49B/GPIa/HPA-5/VLA-2/VLAA2	PPH00625F
C11	Hs.265829	NM_002204	ITGA3	Integrin, alpha 3 (antigen CD49C, alpha 3 subunit of VLA-3 receptor)	CD49C/GAP-B3/GAPB3/ILNEB/MSK18/VCA-2/VL3A/VLA3a	PPH00175A
C12	Hs.436873	NM_002210	ITGAV	Integrin, alpha V (vitronectin receptor, alpha polypeptide, antigen CD51)	CD51/MSK8/VNRA/VTNR	PPH00628C
D01	Hs.643813	NM_002211	ITGB1	Integrin, beta 1 (fibronectin receptor, beta polypeptide, antigen CD29 includes MDF2, MSK12)	CD29/FNRB/GPIIA/MDF2/MSK12/VLA-BETA/VLAB	PPH00650B
D02	Hs.218040	NM_000212	ITGB3	Integrin, beta 3 (platelet glycoprotein IIIa, antigen CD61)	BDPLT16/BDPLT2/CD61/GP3A/GPIIIa/GT	PPH00178D
D03	Hs.13155	NM_002213	ITGB5	Integrin, beta 5	-	PPH00634F
D04	Hs.470399	NM_000888	ITGB6	Integrin, beta 6	AI1H	PPH00630A
D05	Hs.686110	NM_002214	ITGB8	Integrin, beta 8	-	PPH00647A
D06	Hs.696684	NM_002228	JUN	Jun proto-oncogene	AP-1/AP1/c-Jun	PPH00095A
D07	Hs.102267	NM_002317	LOX	Lysyl oxidase	-	PPH01956A
D08	Hs.619315	NM_000627	LTBP1	Latent transforming growth factor beta binding protein 1	-	PPH14851B
D09	Hs.83169	NM_002421	MMP1	Matrix metallopeptidase 1 (interstitial collagenase)	CLG/CLGN	PPH00120B
D10	Hs.2936	NM_002427	MMP13	Matrix metallopeptidase 13 (collagenase 3)	CLG3/MANDP1/MMP-13	PPH00121B
D11	Hs.2399	NM_004995	MMP14	Matrix metallopeptidase 14 (membrane-inserted)	MMP-14/MMP-X1/MT-MMP/MT-MMP 1/MT1-MMP/MT1MMP/MTMMP1/WNCHRS	PPH00198C
D12	Hs.513617	NM_004530	MMP2	Matrix metallopeptidase 2 (gelatinase A, 72kDa gelatinase, 72kDa type IV collagenase)	CLG4/CLG4A/MMP-2/MMP-II/MONA/TBE-1	PPH00151B
E01	Hs.375129	NM_002422	MMP3	Matrix metallopeptidase 3 (stromelysin 1, progelatinase)	CHDS6/MMP-3/SL-1/STMY/STMY1/STR1	PPH00235F
E02	Hs.161839	NM_002424	MMP8	Matrix metallopeptidase 8 (neutrophil collagenase)	CLG1/HNC/MMP-8/PMNL-CL	PPH00908C
E03	Hs.297413	NM_004994	MMP9	Matrix metallopeptidase 9 (gelatinase B, 92kDa gelatinase, 92kDa type IV collagenase)	CLG4B/GELB/MANDP2/MMP-9	PPH00152E
E04	Hs.202453	NM_002467	MYC	V-myc myelocytomatosis viral oncogene homolog (avian)	MRTL/MYCC/bHLHe39/c-Myc	PPH00100B
E05	Hs.618430	NM_003998	NFKB1	Nuclear factor of kappa light polypeptide gene enhancer in B-cells 1	EBP-1/KBF1/NF-kB1/NF-kappa-B/NF-kappaB/NFKB-p105/NFKB-p50/NFkappaB/p105/p50	PPH00204F
E06	Hs.535898	NM_002607	PDGFA	Platelet-derived growth factor alpha polypeptide	PDGF-A/PDGF1	PPH00217C
E07	Hs.1976	NM_002608	PDGFB	Platelet-derived growth factor beta polypeptide	IBGC5/PDGF-2/PDGF2/SIS/SSV/c-sis	PPH00488F
E08	Hs.491582	NM_000930	PLAT	Plasminogen activator, tissue	T-PA/TPA	PPH00798F
E09	Hs.77274	NM_002658	PLAU	Plasminogen activator, urokinase	ATF/BDPLT5/QPD/UPA/URK/u-PA	PPH00796C
E10	Hs.143436	NM_000301	PLG	Plasminogen	-	PPH02587G
E11	Hs.525557	NM_000295	SERPINA1	Serpin peptidase inhibitor, clade A (alpha-1 antiproteinase, antitrypsin), member 1	A1A/A1AT/AAT/PI/PI1/PRO2275/alpha1AT	PPH06905E
E12	Hs.414795	NM_000602	SERPINE1	Serpin peptidase inhibitor, clade E (nexin, plasminogen activator inhibitor type 1), member 1	PAI/PAI-1/PAI1/PLANH1	PPH00215F
F01	Hs.596449	NM_001235	SERPINH1	Serpin peptidase inhibitor, clade H (heat shock protein 47), member 1, (collagen binding protein 1)	AsTP3/CBP1/CBP2/HSP47/OI10/PIG14/PPROM/RA-A47/SERPINH2/gp46	PPH01194C
F02	Hs.12253	NM_005901	SMAD2	SMAD family member 2	JV18/JV18-1/MADH2/MADR2/hMAD-2/hSMAD2	PPH01949F
F03	Hs.727986	NM_005902	SMAD3	SMAD family member 3	HSPC193/HsT17436/JV15-2/LDS1C/LDS3/MADH3	PPH01921C
F04	Hs.75862	NM_005359	SMAD4	SMAD family member 4	DPC4/JIP/MADH4/MYHRS	PPH00134C
F05	Hs.153863	NM_005585	SMAD6	SMAD family member 6	AOVD2/HsT17432/MADH6/MADH7	PPH01910F
F06	Hs.465087	NM_005904	SMAD7	SMAD family member 7	CRCS3/MADH7/MADH8	PPH01905C
F07	Hs.48029	NM_005985	SNAI1	Snail homolog 1 (Drosophila)	SLUGH2/SNA/SNAH/SNAIL/SNAIL1/dJ710H13.1	PPH02459B
F08	Hs.620754	NM_138473	SP1	Sp1 transcription factor	-	PPH01482A
F09	Hs.642990	NM_007315	STAT1	Signal transducer and activator of transcription 1, 91kDa	CANDF7/IMD31A/IMD31B/IMD31C/ISGF-3/STAT91	PPH00811C
F10	Hs.524518	NM_003153	STAT6	Signal transducer and activator of transcription 6, interleukin-4 induced	D12S1644/IL-4-STAT/STAT6B/STAT6C	PPH00760D
F11	Hs.645227	NM_000660	TGFB1	Transforming growth factor, beta 1	CED/DPD1/LAP/TGFB/TGFbeta	PPH00508A
F12	Hs.133379	NM_003238	TGFB2	Transforming growth factor, beta 2	LDS4/TGF-beta2	PPH00524B
G01	Hs.713281	NM_003239	TGFB3	Transforming growth factor, beta 3	ARVD/ARVD1/RNHF/TGF-beta3	PPH00531F
G02	Hs.494622	NM_004612	TGFBR1	Transforming growth factor, beta receptor 1	AAT5/ACVRLK4/ALK-5/ALK5/ESS1/LDS1/LDS1A/LDS2A/MSSE/SKR4/TGFR-1/tbetaR-I	PPH00237C
G03	Hs.604277	NM_003242	TGFBR2	Transforming growth factor, beta receptor II (70/80kDa)	AAT3/FAA3/LDS1B/LDS2/LDS2B/MFS2/RIIC/TAAD2/TGFR-2/TGFbeta-RII	PPH00339C
G04	Hs.373550	NM_003244	TGIF1	TGFB-induced factor homeobox 1	HPE4/TGIF	PPH01953F
G05	Hs.732539	NM_003246	THBS1	Thrombospondin 1	THBS/THBS-1/TSP/TSP-1/TSP1	PPH00799F
G06	Hs.371147	NM_003247	THBS2	Thrombospondin 2	TSP2	PPH00238F
G07	Hs.522632	NM_003254	TIMP1	TIMP metallopeptidase inhibitor 1	CLGI/EPA/EPO/HCI/TIMP	PPH00771C
G08	Hs.633514	NM_003255	TIMP2	TIMP metallopeptidase inhibitor 2	CSC-21K/DDC8	PPH00904B
G09	Hs.644633	NM_000362	TIMP3	TIMP metallopeptidase inhibitor 3	HSMRK222/K222/K222TA2/SFD	PPH00762B
G10	Hs.591665	NM_003256	TIMP4	TIMP metallopeptidase inhibitor 4	-	PPH00889E
G11	Hs.241570	NM_000594	TNF	Tumor necrosis factor	DIF/TNF-alpha/TNFA/TNFSF2	PPH00341F
G12	Hs.73793	NM_003376	VEGFA	Vascular endothelial growth factor A	MVCD1/VEGF/VPF	PPH00251C
H01	Hs.520640	NM_001101	ACTB	Actin, beta	BRWS1/PS1TP5BP1	PPH00073G
H02	Hs.534255	NM_004048	B2M	Beta-2-microglobulin	-	PPH01094E
H03	Hs.592355	NM_002046	GAPDH	Glyceraldehyde-3-phosphate dehydrogenase	G3PD/GAPD/HEL-S-162eP	PPH00150F
H04	Hs.412707	NM_000194	HPRT1	Hypoxanthine phosphoribosyltransferase 1	HGPRT/HPRT	PPH01018C
H05	Hs.546285	NM_001002	RPLP0	Ribosomal protein, large, P0	L10E/LP0/P0/PRLP0/RPP0	PPH21138F
H06	N/A	SA_00105	HGDC	Human Genomic DNA Contamination	HIGX1A
H07	N/A	SA_00104	RTC	Reverse Transcription Control	RTC	PPX63340A
H08	N/A	SA_00104	RTC	Reverse Transcription Control	RTC	PPX63340A
H09	N/A	SA_00104	RTC	Reverse Transcription Control	RTC	PPX63340A
H10	N/A	SA_00103	PPC	Positive PCR Control	PPC
H11	N/A	SA_00103	PPC	Positive PCR Control	PPC
H12	N/A	SA_00103	PPC	Positive PCR Control	PPC

## Sheet: Ct
		MLH1							MLH2							MLH3							MLH4							MLH5							MLH6							MLH7
Position	Symbol	Ct					Position	Symbol	Ct					Position	Symbol	Ct					Position	Symbol	Ct					Position	Symbol	Ct					Position	Symbol	Ct					Position	Symbol	Ct
		MLH1	+HIV	+HCV	+HCV/HIV				MLH2	+HIV	+HCV	+HCV/HIV				MLH3	+HIV	+HCV	+HCV/HIV				MLH4	+HIV	+HCV	+HCV/HIV				MLH5	+HIV	+HCV	+HCV/HIV				MLH6	+HIV	+HCV	+HCV/HIV				MLH7	+HIV	+HCV	+HCV/HIV
A01	ACTA2	26.07	26.41	25.65	25.35		A01	ACTA2	26.08	25.47	26.05	26.04		A01	ACTA2	26.77	27.01	27.17	27.1		A01	ACTA2	25.51	25.53	25.73	25.8		A01	ACTA2	25.38	25.34	25.89	26.42		A01	ACTA2	26.12	26.34	25.83	26.29		A01	ACTA2	27.04	26.85	27.34	27.36
A02	AGT	34	34	32.29	34		A02	AGT	34	34	34	34		A02	AGT	34	34	34	34		A02	AGT	33.24	33.31	33.53	33.98		A02	AGT	33.46	33.61	33.9	33.58		A02	AGT	33.15	34	34	34		A02	AGT	34	34	34	34
A03	AKT1	25.08	25.23	24.37	24.48		A03	AKT1	24.78	24.25	25.06	24.71		A03	AKT1	25.13	25.2	25.89	25.55		A03	AKT1	24.04	24.07	25.15	24.68		A03	AKT1	24.37	24.39	24.9	25.48		A03	AKT1	25.16	25.51	25.52	25.42		A03	AKT1	26.37	26.29	26.73	26.76
A04	BCL2	32.05	32.12	30.58	31.06		A04	BCL2	30.42	30.54	31.55	31.11		A04	BCL2	32.21	32.43	32.27	32.01		A04	BCL2	31.04	31.05	31.51	31.25		A04	BCL2	31.39	31.48	31.72	32.1		A04	BCL2	31.86	31.81	31.96	32.06		A04	BCL2	34	34	33.51	34
A05	BMP7	34	34	34	34		A05	BMP7	34	34	34	34		A05	BMP7	34	34	34	34		A05	BMP7	34.06	34	34.85	34.73		A05	BMP7	34	34	34	34		A05	BMP7	34	34	34	34		A05	BMP7	34	34	34	34
A06	CAV1	22.01	22.79	21.52	22.09		A06	CAV1	21.97	21.2	22.29	22.48		A06	CAV1	22.2	22.34	22.4	22.6		A06	CAV1	21.41	21.44	22.27	22.11		A06	CAV1	21.93	22.14	22.94	22.96		A06	CAV1	22.01	22.32	22.35	22.67		A06	CAV1	22.79	22.55	23.22	23.48
A07	CCL11	34	34	34	34		A07	CCL11	34	34	34	34		A07	CCL11	34	34	34	34		A07	CCL11	35	35	35	35		A07	CCL11	34	34	34	34		A07	CCL11	34	34	34	34		A07	CCL11	34	34	34	34
A08	CCL2	28.69	28.87	27.7	26.75		A08	CCL2	29.48	27.64	28.02	27.11		A08	CCL2	29.75	30.39	29.14	29.39		A08	CCL2	28.1	27.95	28.37	27.57		A08	CCL2	27.51	27.25	27.66	27.13		A08	CCL2	28.82	29.05	28.56	28.26		A08	CCL2	29.97	29.41	28.06	28.68
A09	CCL3	34	34	34	34		A09	CCL3	34	34	34	34		A09	CCL3	34	34	34	34		A09	CCL3	35	35	35	35		A09	CCL3	34	34	34	34		A09	CCL3	34	34	34	34		A09	CCL3	34	34	34	34
A10	CCR2	34	34	34	34		A10	CCR2	34	34	34	34		A10	CCR2	34	34	34	34		A10	CCR2	35	35	35	35		A10	CCR2	34	34	34	34		A10	CCR2	34	34	34	34		A10	CCR2	34	34	34	34
A11	CEBPB	26.83	25.96	25.04	24.85		A11	CEBPB	25.89	25.27	26.21	25.33		A11	CEBPB	26.53	26.68	27.18	34		A11	CEBPB	25.2	25.22	25.89	25.31		A11	CEBPB	25.09	24.52	24.9	25.22		A11	CEBPB	26.57	26.98	26.57	26.52		A11	CEBPB	29.72	29.42	29.07	28.92
A12	COL1A2	28.02	29.57	28.24	28.72		A12	COL1A2	29.44	27.88	28.29	28.57		A12	COL1A2	27.07	27.2	27.64	27.51		A12	COL1A2	27.2	27.15	27.84	27.7		A12	COL1A2	27.62	27.72	28.98	29.27		A12	COL1A2	27.72	28.02	27.9	28.72		A12	COL1A2	30.05	29.35	30.38	30.36
B01	COL3A1	23.39	24.82	23.53	23.8		B01	COL3A1	25.09	23.39	23.43	24.06		B01	COL3A1	23.86	23.88	25.2	24.41		B01	COL3A1	23.11	23.25	23.75	23.67		B01	COL3A1	23.09	23.46	24.42	24.63		B01	COL3A1	23.41	34	23.8	24.01		B01	COL3A1	24.08	23.76	24.74	25.11
B02	CTGF	25.67	26.37	25.05	25.27		B02	CTGF	24.94	24.48	25.58	25.24		B02	CTGF	25.03	25.1	25.18	24.38		B02	CTGF	25.52	25.4	25.01	25.06		B02	CTGF	25.37	25.36	25.45	25.57		B02	CTGF	25.71	26.05	25.05	25.48		B02	CTGF	27.66	27.2	26.73	27.45
B03	CXCR4	34	34	34	34		B03	CXCR4	34	34	34	34		B03	CXCR4	34	34	34	34		B03	CXCR4	34.82	34.92	34.84	35		B03	CXCR4	34	34	34	34		B03	CXCR4	34	34	34	34		B03	CXCR4	34	34	34	34
B04	DCN	30.39	30.63	29.85	29.75		B04	DCN	31.04	30.19	30.34	29.72		B04	DCN	33.03	33.12	34	32.73		B04	DCN	32.23	32.79	32.4	32.42		B04	DCN	32.07	32.78	33.12	32.9		B04	DCN	31.29	30	30.63	31.2		B04	DCN	34	34	33.01	34
B05	EDN1	30.16	31.51	30.07	31.07		B05	EDN1	29.84	29.13	30.83	31.31		B05	EDN1	29.07	29.12	29.34	29.13		B05	EDN1	30.19	30.02	30.82	30.97		B05	EDN1	30.33	30.74	31.35	32.14		B05	EDN1	31.09	31	31.05	31.39		B05	EDN1	33.04	33.06	34	33.96
B06	EGF	32.18	32.29	31.38	31.62		B06	EGF	32.17	31.41	32.11	31.79		B06	EGF	32.43	32.59	32.59	32.54		B06	EGF	32.22	32.21	33.12	32.73		B06	EGF	32.75	32.47	33.45	33.43		B06	EGF	32.3	31.26	32.8	32.73		B06	EGF	34	34	34	34
B07	ENG	25.54	25.33	24.74	24.61		B07	ENG	24.88	24.15	25.4	25.26		B07	ENG	25.5	25.63	26.09	25.59		B07	ENG	24.54	24.41	25.19	24.89		B07	ENG	24.77	24.73	25.03	25.41		B07	ENG	25.51	25.84	25.51	25.67		B07	ENG	27.5	27.2	27.28	27.23
B08	FASLG	34	34	34	34		B08	FASLG	34	34	34	34		B08	FASLG	34	34	34	34		B08	FASLG	35	35	35	35		B08	FASLG	34	34	34	34		B08	FASLG	34	34	34	34		B08	FASLG	34	34	34	34
B09	GREM1	24.36	24.13	23.38	23.39		B09	GREM1	23.18	22.9	24.97	23.59		B09	GREM1	24.11	24.39	24.43	24.21		B09	GREM1	24.4	24.32	24.74	24.23		B09	GREM1	24.63	24.22	23.98	23.75		B09	GREM1	25.28	25.51	25.07	25.03		B09	GREM1	25.54	25.87	25.94	25.67
B10	HGF	34	34	33.45	32.8		B10	HGF	34	34	34	32.96		B10	HGF	34	34	34	34		B10	HGF	34.67	34.74	34.15	33.44		B10	HGF	33.68	33.33	33.08	32.85		B10	HGF	34	34	34	34		B10	HGF	34	34	34	34
B11	IFNG	34	34	34	34		B11	IFNG	34	34	34	34		B11	IFNG	34	34	34	34		B11	IFNG	35	35	35	35		B11	IFNG	34	34	34	34		B11	IFNG	34	34	34	34		B11	IFNG	34	34	34	34
B12	IL10	34	34	34	34		B12	IL10	34	34	34	34		B12	IL10	34	34	34	34		B12	IL10	35	35	35	35		B12	IL10	34	34	34	34		B12	IL10	34	34	34	34		B12	IL10	34	34	34	34
C01	IL13	33.01	33.39	32.36	32.6		C01	IL13	33.53	32.88	33.79	32.32		C01	IL13	34	34	34	34		C01	IL13	35	35	35	35		C01	IL13	34	34	34	34		C01	IL13	34	32.14	33.78	34		C01	IL13	34	34	34	34
C02	IL13RA2	33.66	33.68	32.5	31.56		C02	IL13RA2	32.72	33.39	34	31.39		C02	IL13RA2	34	34	34	34		C02	IL13RA2	33.59	34.01	32.98	32.43		C02	IL13RA2	33.97	33.35	31.02	30.51		C02	IL13RA2	33.66	33.52	33.11	32.25		C02	IL13RA2	33.49	34	32.86	32.4
C03	IL1A	29.84	29.31	28.3	27.38		C03	IL1A	31.39	28.92	28.25	27.27		C03	IL1A	31.33	31.63	31.46	30.79		C03	IL1A	29.39	29.21	28.82	28.31		C03	IL1A	28.42	28.15	27.62	27.05		C03	IL1A	29.73	29.83	29.29	29.04		C03	IL1A	31	30.86	29.69	29.54
C04	IL1B	26.24	25.8	24.39	23.63		C04	IL1B	26.53	24.97	25.04	23.18		C04	IL1B	27.65	28.07	27.28	26.96		C04	IL1B	25.83	25.27	25.15	24.62		C04	IL1B	24.68	24.29	23.36	22.62		C04	IL1B	26.22	26.22	25.09	25.15		C04	IL1B	27.81	27.84	26.4	26.59
C05	IL4	34	34	34	34		C05	IL4	34	33.62	34	34		C05	IL4	34	34	34	34		C05	IL4	35	35	35	35		C05	IL4	34	34	34	34		C05	IL4	34	34	34	34		C05	IL4	34	34	34	34
C06	IL5	34	32.61	33.3	32.6		C06	IL5	34	34	34	34		C06	IL5	34	34	34	34		C06	IL5	35	35	34.09	32.42		C06	IL5	34	34	33.55	34		C06	IL5	34	34	34	32.14		C06	IL5	32.08	33.57	33.42	32.73
C07	ILK	24.43	24.7	23.92	23.98		C07	ILK	24.54	23.64	24.32	23.97		C07	ILK	24.79	24.91	25.12	24.66		C07	ILK	24.09	23.99	24.62	24.39		C07	ILK	24.18	24.09	24.6	25.07		C07	ILK	24.69	24.97	24.91	24.87		C07	ILK	25.79	25.85	26.08	26.03
C08	INHBE	32.04	31.6	31.42	31.24		C08	INHBE	34	32.42	32.05	31.78		C08	INHBE	31.6	31.66	32.37	31.95		C08	INHBE	30.56	30.25	32.21	32		C08	INHBE	30.89	31.18	31.84	32.43		C08	INHBE	31.6	31.88	32.58	32.8		C08	INHBE	34	33.73	34	33.84
C09	ITGA1	26.77	27.24	26.49	26.3		C09	ITGA1	27.61	26.2	26.88	26.5		C09	ITGA1	27.87	27.9	28.75	28.25		C09	ITGA1	26.35	26.41	26.7	26.38		C09	ITGA1	26.43	26.45	27.09	26.93		C09	ITGA1	27.13	27.47	27.16	27.2		C09	ITGA1	27.84	27.63	27.64	28.09
C10	ITGA2	26.89	26.9	26.35	25.77		C10	ITGA2	27.35	26.12	26.82	25.62		C10	ITGA2	28.34	28.69	28.15	27.83		C10	ITGA2	26.98	27.14	27.15	26.27		C10	ITGA2	26.9	26.65	26.29	26		C10	ITGA2	27.49	27.95	27.8	27.13		C10	ITGA2	28.18	28.48	28.23	28.32
C11	ITGA3	24.43	24.3	24.04	23.51		C11	ITGA3	24.11	23.68	24.71	23.91		C11	ITGA3	24.21	24.45	25	24.32		C11	ITGA3	23.57	23.62	25.01	24.09		C11	ITGA3	23.75	23.96	24.34	25.15		C11	ITGA3	24.76	25.11	25.24	24.72		C11	ITGA3	25.99	25.99	26.03	26.19
C12	ITGAV	26.12	26.74	25.69	25.46		C12	ITGAV	26.88	25.68	25.93	25.63		C12	ITGAV	26.92	27.02	27.61	27.23		C12	ITGAV	25.37	25.53	26.08	25.32		C12	ITGAV	25.33	25.41	25.8	26.02		C12	ITGAV	26.37	26.68	26.56	26.46		C12	ITGAV	26.88	26.54	27.23	27.2
D01	ITGB1	21.65	21.91	21.28	21.04		D01	ITGB1	22.48	21.27	21.73	21.48		D01	ITGB1	22.59	22.82	23.5	23.04		D01	ITGB1	21.6	21.52	21.51	21.42		D01	ITGB1	21.66	21.52	21.7	21.64		D01	ITGB1	22.23	22.38	22	22.13		D01	ITGB1	22.07	22.09	22.28	22.2
D02	ITGB3	27.74	27.74	27.03	26.96		D02	ITGB3	28.46	27.18	28.09	27.18		D02	ITGB3	28.46	28.94	29.01	28.52		D02	ITGB3	27.16	27.11	27.14	27.24		D02	ITGB3	27.26	27.05	27.05	27.12		D02	ITGB3	28.07	28.15	27.34	28.07		D02	ITGB3	28.79	28.88	29.12	28.74
D03	ITGB5	26.44	26.99	25.51	25.63		D03	ITGB5	27.26	25.64	26.02	26.01		D03	ITGB5	27.16	27.42	28.04	27.55		D03	ITGB5	25.3	25.26	25.8	25.89		D03	ITGB5	25.32	25.22	25.82	26.35		D03	ITGB5	26.35	26.66	26.39	26.81		D03	ITGB5	30.25	29.97	30.05	30.3
D04	ITGB6	31.03	31.06	30.49	30.26		D04	ITGB6	32.35	30.62	31.32	31.43		D04	ITGB6	33.16	33.29	33.75	33.23		D04	ITGB6	32.8	33.54	33.14	32.98		D04	ITGB6	33.09	33.08	32.4	32.98		D04	ITGB6	32.14	30.47	31.4	31.99		D04	ITGB6	34	34	33.74	34
D05	ITGB8	28.54	29.9	28.44	28.63		D05	ITGB8	29.43	28.28	28.59	28.42		D05	ITGB8	29.36	29.68	30.09	29.46		D05	ITGB8	28.27	28.34	29.14	28.44		D05	ITGB8	28.61	28.53	29.07	29.21		D05	ITGB8	28.86	29.2	29.34	28.91		D05	ITGB8	29.19	29.47	30.34	30.66
D06	JUN	25.6	26.04	24.06	24.44		D06	JUN	25.33	24.2	24.79	24.25		D06	JUN	25.02	24.9	26.01	25.1		D06	JUN	23.7	23.58	24.47	24.19		D06	JUN	23.61	23.38	23.85	24.72		D06	JUN	25.22	25.44	25.09	25.3		D06	JUN	29.11	28.68	29.13	29.04
D07	LOX	23.24	23.32	22.39	22.38		D07	LOX	25.29	22.63	23.47	22.19		D07	LOX	25	24.81	26	24.94		D07	LOX	23.46	23.02	22.4	22.36		D07	LOX	23.17	21.96	21.93	21.44		D07	LOX	24.05	23.91	22.67	22.95		D07	LOX	22.4	23.8	25.86	23.36
D08	LTBP1	26.39	26.99	26.31	25.81		D08	LTBP1	28.01	26.33	26.53	26.62		D08	LTBP1	27.91	27.84	28.37	28.02		D08	LTBP1	26.57	26.35	26.79	26.29		D08	LTBP1	26.53	26.39	26.67	26.6		D08	LTBP1	26.72	27.13	26.65	26.89		D08	LTBP1	26.76	26.74	26.81	27.13
D09	MMP1	26.01	25.48	24.3	23.34		D09	MMP1	25.41	24.78	25.03	23.2		D09	MMP1	28.39	28.46	28.68	28.17		D09	MMP1	25.37	25.1	24.41	24.03		D09	MMP1	24.72	24.17	22.99	22.26		D09	MMP1	25.61	25.73	24.56	24.58		D09	MMP1	26.44	26.72	25.62	25.57
D10	MMP13	34	34	34	34		D10	MMP13	34	34	34	34		D10	MMP13	34	34	34	34		D10	MMP13	35	35	35	35		D10	MMP13	34	34	34	34		D10	MMP13	34	34	34	34		D10	MMP13	34	34	34	34
D11	MMP14	29.35	29.33	28.25	28.18		D11	MMP14	29.71	28.7	28.92	28.14		D11	MMP14	29.29	29.2	30.68	29.5		D11	MMP14	27.92	27.88	29.29	28.88		D11	MMP14	27.89	27.74	28.33	29.07		D11	MMP14	29.27	29.58	29.76	30.02		D11	MMP14	32.77	32.12	31.87	32.32
D12	MMP2	26.06	27.1	25.37	25.7		D12	MMP2	27.82	25.64	25.22	25.9		D12	MMP2	26.8	26.86	28.34	27.58		D12	MMP2	24.69	24.82	25.83	25.58		D12	MMP2	24.59	24.66	25.99	26.35		D12	MMP2	25.46	25.9	26.05	26.19		D12	MMP2	27.49	27.52	28.09	28.23
E01	MMP3	34	34	32.45	34		E01	MMP3	31.69	33.08	34	33.74		E01	MMP3	34	34	34	34		E01	MMP3	33.6	33.82	33.8	34.93		E01	MMP3	34	34	34	34		E01	MMP3	33.57	34	33.22	34		E01	MMP3	34	34	34	34
E02	MMP8	32.8	33.38	32.4	32.33		E02	MMP8	34	33.11	33.14	32.27		E02	MMP8	34	34	34	34		E02	MMP8	35	35	35	35		E02	MMP8	34	34	34	34		E02	MMP8	34	32.19	33.33	33.79		E02	MMP8	34	34	34	34
E03	MMP9	25.44	25.99	25.45	25.07		E03	MMP9	28.01	25.76	26.01	25.44		E03	MMP9	28.49	28.47	29.35	29.08		E03	MMP9	25.94	25.35	26.12	25.83		E03	MMP9	25.45	25.11	25.84	25.6		E03	MMP9	26.11	26.09	26	26.1		E03	MMP9	26.61	26.51	26.81	26.41
E04	MYC	25.08	25.5	24	24.19		E04	MYC	24.83	24.14	24.45	24.13		E04	MYC	25.08	25.22	25.54	25.03		E04	MYC	24.3	24.13	24.05	24.03		E04	MYC	24.09	23.99	24.09	24.13		E04	MYC	24.52	24.64	23.98	24.33		E04	MYC	26.36	26.05	25.83	26.04
E05	NFKB1	27.07	27.05	26.26	25.98		E05	NFKB1	26.85	25.98	26.71	26.26		E05	NFKB1	27.45	27.58	27.76	27.53		E05	NFKB1	26.23	26.26	26.71	26.17		E05	NFKB1	26.32	26.29	26.32	26.51		E05	NFKB1	27.04	27.29	27.01	26.82		E05	NFKB1	27.91	27.73	27.68	27.77
E06	PDGFA	26.48	26.69	26.11	25.7		E06	PDGFA	27.18	25.96	26.6	25.86		E06	PDGFA	26.4	26.32	26.99	26.29		E06	PDGFA	26.18	26.21	26.62	26.1		E06	PDGFA	26.18	26.05	25.93	26.3		E06	PDGFA	26.78	27.07	26.65	26.57		E06	PDGFA	27.75	27.56	27.65	27.59
E07	PDGFB	31.93	32.03	31.35	30.96		E07	PDGFB	32.07	30.84	32.2	31.45		E07	PDGFB	30.47	30.51	31.6	30.54		E07	PDGFB	30.65	30.72	31.86	31.16		E07	PDGFB	31.12	30.94	31.23	31.54		E07	PDGFB	32.02	32.25	32.25	32.12		E07	PDGFB	33.07	33.05	33.3	33.33
E08	PLAT	26.22	26.68	25.91	25.34		E08	PLAT	27.24	25.44	26.07	25.94		E08	PLAT	26.1	26.24	26.15	26.04		E08	PLAT	25.17	24.75	25.56	25.47		E08	PLAT	25.27	25.17	25.68	25.84		E08	PLAT	26.31	26.42	25.91	26.49		E08	PLAT	27.68	27.33	27.86	27.58
E09	PLAU	27.09	27.18	26.12	25.85		E09	PLAU	27.94	26.58	26.34	25.62		E09	PLAU	28.16	28.17	28.97	28.09		E09	PLAU	26.19	25.94	26.36	26.2		E09	PLAU	25.53	25.44	25.49	26.11		E09	PLAU	27.11	27.25	26.92	26.97		E09	PLAU	28.7	28.57	28.77	28.69
E10	PLG	34	34	34	34		E10	PLG	34	34	34	34		E10	PLG	34	34	34	34		E10	PLG	35	35	35	35		E10	PLG	34	34	34	34		E10	PLG	34	34	34	34		E10	PLG	34	34	34	34
E11	SERPINA1	28.11	28.25	27.61	27.32		E11	SERPINA1	29.15	27.67	28.02	27.43		E11	SERPINA1	30.08	30.31	30.3	30.07		E11	SERPINA1	27.88	27.81	27.88	27.78		E11	SERPINA1	27.67	27.38	27.67	27.35		E11	SERPINA1	28.26	28.42	27.82	28.29		E11	SERPINA1	29.45	29.27	29.7	29.13
E12	SERPINE1	21.56	21.31	20.86	21.03		E12	SERPINE1	20.76	20.26	22.36	20.61		E12	SERPINE1	21.34	21.45	21.18	20.98		E12	SERPINE1	21.34	21.06	21.82	21.16		E12	SERPINE1	21.74	20.96	20.91	20.96		E12	SERPINE1	22.35	22.27	22.04	21.86		E12	SERPINE1	23.11	23.39	23.79	22.83
F01	SERPINH1	23.09	23.99	23.03	22.89		F01	SERPINH1	23.85	22.79	23.4	23.5		F01	SERPINH1	24.2	24.25	24.78	24.53		F01	SERPINH1	22.86	22.92	22.85	23.06		F01	SERPINH1	23.01	23.12	23.47	23.58		F01	SERPINH1	22.58	23.02	22.67	23.08		F01	SERPINH1	23.11	23.02	23.26	23.38
F02	SMAD2	24.46	24.58	24.08	23.86		F02	SMAD2	24.59	24.14	24.71	24.1		F02	SMAD2	24.98	25.04	25.69	25.14		F02	SMAD2	24.19	24.22	24.62	24.15		F02	SMAD2	24.43	24.29	24.61	24.92		F02	SMAD2	24.82	25.09	25.04	24.85		F02	SMAD2	25.23	25.35	25.5	25.54
F03	SMAD3	27.95	28.08	27.08	26.76		F03	SMAD3	27.8	26.6	27.71	27.31		F03	SMAD3	27.75	27.74	28.68	28.08		F03	SMAD3	26.26	26.3	27.28	26.95		F03	SMAD3	26.68	26.43	26.96	27.32		F03	SMAD3	27.72	28.24	28.15	28.17		F03	SMAD3	30.37	30.22	30.67	30.68
F04	SMAD4	24.67	25.08	24.2	24.05		F04	SMAD4	25.19	24.13	24.57	24.2		F04	SMAD4	25.38	25.42	26.23	25.79		F04	SMAD4	24.4	24.26	24.47	24.3		F04	SMAD4	24.36	24.29	24.47	24.67		F04	SMAD4	24.87	25.12	24.93	25.09		F04	SMAD4	25.77	25.74	26.16	26.13
F05	SMAD6	32.83	32.98	32.07	32.36		F05	SMAD6	32.11	31.48	32.77	32.27		F05	SMAD6	32.12	32.26	33.47	32.28		F05	SMAD6	31.82	32	32.92	32.8		F05	SMAD6	32.22	32.43	32.94	33.77		F05	SMAD6	32.85	32.96	33.05	33.39		F05	SMAD6	34	34	34	34
F06	SMAD7	29.36	29.29	28.16	28.52		F06	SMAD7	29.14	28.14	28.85	28.62		F06	SMAD7	28.8	28.82	29.63	29.05		F06	SMAD7	27.77	27.98	29	28.98		F06	SMAD7	28.13	28.23	28.48	29.09		F06	SMAD7	28.86	29.28	29.88	29.58		F06	SMAD7	32.52	32.27	32.1	32.32
F07	SNAI1	32.64	32.67	30.95	31.13		F07	SNAI1	33.49	31.44	31.16	31.36		F07	SNAI1	32.24	32.54	33.38	32.33		F07	SNAI1	31.34	30.99	31.25	31.44		F07	SNAI1	30.31	29.82	30.33	31.27		F07	SNAI1	32.43	32.7	31.71	32.13		F07	SNAI1	34	34	34	34
F08	SP1	25.27	25.57	24.78	24.51		F08	SP1	26.06	24.64	25.19	24.95		F08	SP1	25.61	25.75	26.51	26.34		F08	SP1	24.45	24.34	24.71	24.46		F08	SP1	24.61	24.4	24.76	25.11		F08	SP1	25.39	25.75	24.94	25.38		F08	SP1	26.47	26.43	26.87	26.81
F09	STAT1	24.07	23.86	23.73	23.06		F09	STAT1	24.16	23.4	24.28	23.83		F09	STAT1	24.87	24.86	25.41	25.22		F09	STAT1	24.05	23.76	24.36	24.04		F09	STAT1	24.07	24.12	24.22	24.52		F09	STAT1	24.37	24.39	24.31	24.52		F09	STAT1	25.02	24.63	24.13	24.42
F10	STAT6	24.95	25.44	24.44	24.42		F10	STAT6	25.06	23.96	24.99	24.86		F10	STAT6	25.55	25.57	26.27	26.14		F10	STAT6	24.21	24.09	24.63	24.77		F10	STAT6	24.4	24.33	25.06	25.25		F10	STAT6	24.76	25.1	24.83	25.42		F10	STAT6	27.35	26.83	27.41	27.58
F11	TGFB1	25.05	25.27	24.33	24.46		F11	TGFB1	25.04	24.15	24.97	24.42		F11	TGFB1	24.43	24.52	25.36	24.92		F11	TGFB1	23.62	23.72	24.78	24.48		F11	TGFB1	24.1	23.75	24.36	24.86		F11	TGFB1	24.68	25.05	25.06	25.38		F11	TGFB1	26.67	26.79	27.23	26.98
F12	TGFB2	26.32	27.13	25.89	26.66		F12	TGFB2	25.18	25.34	27.1	26.35		F12	TGFB2	25.62	25.74	26.03	25.76		F12	TGFB2	26.76	26.93	26.59	26.15		F12	TGFB2	27.03	26.83	27.12	27.21		F12	TGFB2	27.11	27.41	26.65	26.77		F12	TGFB2	28.21	27.88	27.65	27.97
G01	TGFB3	31.45	31.97	31.07	30.56		G01	TGFB3	31.93	30.8	31.75	30.81		G01	TGFB3	32.25	32.11	32.09	31.72		G01	TGFB3	31	31.26	31.61	30.81		G01	TGFB3	31.59	31.23	31.62	32.11		G01	TGFB3	31.71	32.35	31.9	31.43		G01	TGFB3	32.08	32.27	33.26	32.8
G02	TGFBR1	24.8	25.18	24.48	24.41		G02	TGFBR1	25.15	24.36	25.04	24.28		G02	TGFBR1	25.82	25.87	26.68	26.2		G02	TGFBR1	24.9	24.84	25.35	24.86		G02	TGFBR1	25.18	24.84	25.16	25.17		G02	TGFBR1	25.37	25.56	25.58	25.36		G02	TGFBR1	25.42	25.71	26.3	26.2
G03	TGFBR2	25.86	26.17	25.33	25.09		G03	TGFBR2	26.22	25.3	25.72	25.14		G03	TGFBR2	26.37	26.54	27.14	26.48		G03	TGFBR2	25.37	25.25	25.96	25.36		G03	TGFBR2	25.36	25.26	25.5	25.9		G03	TGFBR2	26.11	26.46	26.39	26.15		G03	TGFBR2	27.82	27.69	28.04	28.09
G04	TGIF1	26.21	26.15	25.37	25.01		G04	TGIF1	26.3	25.37	26.19	25.24		G04	TGIF1	26.71	26.95	27.16	26.88		G04	TGIF1	26.18	25.86	26	25.74		G04	TGIF1	25.91	25.6	25.31	25.33		G04	TGIF1	26.39	26.59	25.95	26.03		G04	TGIF1	27.09	27.28	26.65	26.63
G05	THBS1	25.61	25.95	24.7	25.35		G05	THBS1	25.04	24.2	25.54	25.2		G05	THBS1	25.25	25.23	25.49	25.15		G05	THBS1	24.86	24.77	25.53	25.19		G05	THBS1	25.18	25.07	25.63	26.18		G05	THBS1	25.72	26	26.02	26.06		G05	THBS1	28.02	27.68	28.11	28.31
G06	THBS2	23.45	23.29	22.71	22.85		G06	THBS2	23.23	22.49	24	22.99		G06	THBS2	23.71	23.57	24.63	24.02		G06	THBS2	23.1	22.98	23.28	22.91		G06	THBS2	23.35	22.75	23.1	23.37		G06	THBS2	23.99	24.14	23.71	23.64		G06	THBS2	24.19	24.87	25.33	24.68
G07	TIMP1	24.37	24.23	23.71	23.21		G07	TIMP1	25.19	23.67	24.26	23.62		G07	TIMP1	25.22	25.29	26.07	25.49		G07	TIMP1	23.97	23.66	24.01	24.02		G07	TIMP1	23.83	23.45	23.68	23.99		G07	TIMP1	24.56	24.74	24.12	24.63		G07	TIMP1	25.45	25.4	25.37	25.2
G08	TIMP2	22.33	22.98	21.79	21.97		G08	TIMP2	23.1	21.7	22.13	22.24		G08	TIMP2	23.08	23.11	24.31	23.9		G08	TIMP2	21.74	21.36	21.85	22.11		G08	TIMP2	21.72	21.61	22.24	22.78		G08	TIMP2	22.28	22.45	22.16	23.02		G08	TIMP2	24.85	24.42	25.15	25.35
G09	TIMP3	25.52	26.33	25.16	25.62		G09	TIMP3	25.18	24.65	25.96	26		G09	TIMP3	25.68	26.03	25.45	25.59		G09	TIMP3	25.02	25.17	25.93	25.76		G09	TIMP3	25.75	26	26.58	26.25		G09	TIMP3	25.03	25.4	25.85	26.04		G09	TIMP3	26.42	25.97	26.3	26.84
G10	TIMP4	34	34	34	34		G10	TIMP4	34	34	34	34		G10	TIMP4	34	34	34	34		G10	TIMP4	35	35	35	35		G10	TIMP4	34	34	34	34		G10	TIMP4	34	34	34	34		G10	TIMP4	34	34	34	34
G11	TNF	34	34	34	34		G11	TNF	34	34	34	34		G11	TNF	34	34	34	34		G11	TNF	35	35	35	35		G11	TNF	34	34	34	34		G11	TNF	34	34	34	34		G11	TNF	34	34	34	34
G12	VEGFA	25.54	25.95	24.68	24.56		G12	VEGFA	27.34	24.89	25.27	24.43		G12	VEGFA	26.97	26.97	27.86	27.17		G12	VEGFA	25.28	25.09	24.94	24.81		G12	VEGFA	24.91	24.22	24.22	23.84		G12	VEGFA	25.21	25.26	24.6	25.15		G12	VEGFA	26.29	26.68	26.43	25.86
H01	ACTB	18.31	18.9	18.03	18.05		H01	ACTB	18.26	17.39	18.53	18.46		H01	ACTB	18.34	18.28	18.93	18.64		H01	ACTB	17.81	17.73	18.47	18.3		H01	ACTB	18	18.07	18.73	19.2		H01	ACTB	18.41	18.67	18.58	19.1		H01	ACTB	20.47	20.08	20.61	20.8
H02	B2M	19.91	20.11	19.4	19.12		H02	B2M	20.91	19.82	19.55	19.47		H02	B2M	21.07	21.04	21.73	21.48		H02	B2M	19.3	19.29	19.57	19.35		H02	B2M	19.22	19.2	19.67	19.67		H02	B2M	19.53	19.8	19.43	19.7		H02	B2M	20.19	20.03	20.02	20.13
H03	GAPDH	18.24	18.64	18.05	18.05		H03	GAPDH	19.06	17.92	18.61	18.38		H03	GAPDH	19.15	19.1	20.11	19.92		H03	GAPDH	17.55	17.48	18.35	18.31		H03	GAPDH	17.91	17.76	18.37	18.97		H03	GAPDH	18.61	18.89	18.58	19.23		H03	GAPDH	20.45	20.21	21.15	20.49
H04	HPRT1	25.15	25.59	24.91	24.8		H04	HPRT1	25.48	24.63	25.16	25.06		H04	HPRT1	25.82	25.86	26.49	26.23		H04	HPRT1	24.87	24.78	25.28	25.13		H04	HPRT1	24.99	25.15	25.49	25.55		H04	HPRT1	25.1	25.51	25.32	25.52		H04	HPRT1	26.12	25.8	26.02	26.11
H05	RPLP0	18.71	19.08	18.22	18.02		H05	RPLP0	19.14	18.19	18.79	18.44		H05	RPLP0	19.68	19.71	19.92	19.79		H05	RPLP0	18.57	18.67	18.46	18.56		H05	RPLP0	18.67	18.58	18.67	18.6		H05	RPLP0	18.52	18.86	18.16	18.5		H05	RPLP0	19.07	18.91	18.7	18.8
H06	HGDC	34	34	34	34		H06	HGDC	34	34	34	34		H06	HGDC	34	34	34	34		H06	HGDC	35	35	35	35		H06	HGDC	34	34	34	34		H06	HGDC	34	34	34	34		H06	HGDC	34	34	34	34
H07	RTC	22.73	22.65	22.6	22.66		H07	RTC	22.88	22.39	22.81	22.24		H07	RTC	24.27	24.78	25.11	24.66		H07	RTC	24.62	24.45	24.45	24.16		H07	RTC	25.05	24.85	24.62	24.9		H07	RTC	24.41	24.3	24.59	24.39		H07	RTC	24.23	24.12	24.15	24.17
H08	RTC	22.61	22.7	22.54	22.71		H08	RTC	22.8	22.37	22.69	22.21		H08	RTC	24.1	24.72	25.15	24.69		H08	RTC	24.76	24.5	24.43	24.28		H08	RTC	25.04	24.83	24.57	24.85		H08	RTC	24.33	24.26	24.5	24.44		H08	RTC	24.13	24.24	24.12	24.22
H09	RTC	22.65	22.62	22.61	22.74		H09	RTC	22.7	22.45	22.8	22.19		H09	RTC	24.16	24.7	25.11	24.69		H09	RTC	24.87	24.41	24.38	24.25		H09	RTC	25.07	24.78	24.5	24.88		H09	RTC	24.33	24.25	24.46	24.49		H09	RTC	24.15	24.12	24.28	24.17
H10	PPC	20.78	21	20.72	20.8		H10	PPC	20.73	20.61	20.84	20.66		H10	PPC	21.37	21.34	21.35	21.27		H10	PPC	21.2	21.39	21.43	21.39		H10	PPC	21.38	21.29	21.35	21.42		H10	PPC	21.07	21.08	21.12	21.05		H10	PPC	21.36	21.4	21.2	21.46
H11	PPC	20.8	21.03	20.67	20.82		H11	PPC	20.6	20.7	20.83	20.68		H11	PPC	21.33	21.41	21.32	21.23		H11	PPC	21.27	21.34	21.46	21.32		H11	PPC	21.41	21.32	21.34	21.39		H11	PPC	21.03	21.08	21.05	21.07		H11	PPC	21.31	21.44	21.26	21.51
H12	PPC	21.11	21.24	21.02	21.14		H12	PPC	20.95	20.97	21.08	20.94		H12	PPC	21.65	21.65	21.57	21.52		H12	PPC	21.49	21.62	21.65	21.54		H12	PPC	21.52	21.62	21.57	21.57		H12	PPC	21.26	21.23	21.29	21.28		H12	PPC	21.75	21.68	21.45	21.71

## Sheet: 2^(Avg.(Delta(Ct))
		MLH1							MLH2							MLH3							MLH4							MLH5							MLH6							MLH7
Position	Symbol	2^(-Avg.(Delta(Ct))-1					Position	Symbol	2^(-Avg.(Delta(Ct))-2					Position	Symbol	2^(-Avg.(Delta(Ct))-3					Position	Symbol	2^(-Avg.(Delta(Ct))-4					Position	Symbol	2^(-Avg.(Delta(Ct))-5					Position	Symbol	2^(-Avg.(Delta(Ct))-6					Position	Symbol	2^(-Avg.(Delta(Ct))-7
		MLH1	+HIV	+HCV	+HCV/HIV				MLH2	+HIV	+HCV	+HCV/HIV				MLH3	+HIV	+HCV	+HCV/HIV				MLH4	+HIV	+HCV	+HCV/HIV				MLH5	+HIV	+HCV	+HCV/HIV				MLH6	+HIV	+HCV	+HCV/HIV				MLH7	+HIV	+HCV	+HCV/HIV
A01	ACTA2	0.013988	0.014618	0.014712	0.016752		A01	ACTA2	0.019757	0.015167	0.014926	0.013345		A01	ACTA2	0.014384	0.012119	0.016915	0.015174		A01	ACTA2	0.015021	0.014529	0.017243	0.015311		A01	ACTA2	0.01813	0.018419	0.017118	0.013865		A01	ACTA2	0.013223	0.014144	0.015913	0.015316		A01	ACTA2	0.01659	0.01598	0.013825	0.013314
A02	AGT	5.7e-05	7.6e-05	0.000148	4.2e-05		A02	AGT	8.2e-05	4.1e-05	6e-05	5.4e-05		A02	AGT	9.6e-05	9.5e-05	0.000148	0.000127		A02	AGT	7.1e-05	6.6e-05	7.7e-05	5.3e-05		A02	AGT	6.7e-05	6e-05	6.7e-05	9.7e-05		A02	AGT	0.000102	7e-05	5.5e-05	7.3e-05		A02	AGT	0.000133	0.000112	0.000137	0.000134
A03	AKT1	0.027783	0.033122	0.035727	0.030617		A03	AKT1	0.048647	0.035331	0.029645	0.033549		A03	AKT1	0.045009	0.042278	0.041065	0.044349		A03	AKT1	0.041574	0.040026	0.025713	0.033238		A03	AKT1	0.036737	0.035687	0.034084	0.026742		A03	AKT1	0.025829	0.025113	0.019735	0.027975		A03	AKT1	0.026378	0.023551	0.021031	0.020156
A04	BCL2	0.000222	0.000279	0.000483	0.00032		A04	BCL2	0.000976	0.000452	0.00033	0.000397		A04	BCL2	0.000333	0.000282	0.000492	0.000503		A04	BCL2	0.000326	0.000316	0.000312	0.000352		A04	BCL2	0.000281	0.000261	0.000301	0.000272		A04	BCL2	0.000248	0.000318	0.000228	0.000282		A04	BCL2	0.000133	0.000112	0.000191	0.000134
A05	BMP7	5.7e-05	7.6e-05	4.5e-05	4.2e-05		A05	BMP7	8.2e-05	4.1e-05	6e-05	5.4e-05		A05	BMP7	9.6e-05	9.5e-05	0.000148	0.000127		A05	BMP7	4e-05	4.1e-05	3.1e-05	3.2e-05		A05	BMP7	4.6e-05	4.6e-05	6.2e-05	7.3e-05		A05	BMP7	5.6e-05	7e-05	5.5e-05	7.3e-05		A05	BMP7	0.000133	0.000112	0.000137	0.000134
A06	CAV1	0.233317	0.179732	0.257595	0.160479		A06	CAV1	0.341155	0.292617	0.202212	0.157388		A06	CAV1	0.341602	0.307751	0.460413	0.344235		A06	CAV1	0.258438	0.247	0.18872	0.197447		A06	CAV1	0.198433	0.170129	0.132825	0.153051		A06	CAV1	0.229232	0.229548	0.177715	0.18838		A06	CAV1	0.316823	0.314288	0.239333	0.195843
A07	CCL11	5.7e-05	7.6e-05	4.5e-05	4.2e-05		A07	CCL11	8.2e-05	4.1e-05	6e-05	5.4e-05		A07	CCL11	9.6e-05	9.5e-05	0.000148	0.000127		A07	CCL11	2.1e-05	2e-05	2.8e-05	2.6e-05		A07	CCL11	4.6e-05	4.6e-05	6.2e-05	7.3e-05		A07	CCL11	5.6e-05	7e-05	5.5e-05	7.3e-05		A07	CCL11	0.000133	0.000112	0.000137	0.000134
A08	CCL2	0.002275	0.002657	0.003553	0.006348		A08	CCL2	0.001872	0.00337	0.00381	0.006356		A08	CCL2	0.001833	0.001159	0.004317	0.003099		A08	CCL2	0.002497	0.002718	0.002751	0.004483		A08	CCL2	0.004148	0.00491	0.005023	0.00852		A08	CCL2	0.002036	0.002162	0.0024	0.003917		A08	CCL2	0.002186	0.002699	0.0084	0.005323
A09	CCL3	5.7e-05	7.6e-05	4.5e-05	4.2e-05		A09	CCL3	8.2e-05	4.1e-05	6e-05	5.4e-05		A09	CCL3	9.6e-05	9.5e-05	0.000148	0.000127		A09	CCL3	2.1e-05	2e-05	2.8e-05	2.6e-05		A09	CCL3	4.6e-05	4.6e-05	6.2e-05	7.3e-05		A09	CCL3	5.6e-05	7e-05	5.5e-05	7.3e-05		A09	CCL3	0.000133	0.000112	0.000137	0.000134
A10	CCR2	5.7e-05	7.6e-05	4.5e-05	4.2e-05		A10	CCR2	8.2e-05	4.1e-05	6e-05	5.4e-05		A10	CCR2	9.6e-05	9.5e-05	0.000148	0.000127		A10	CCR2	2.1e-05	2e-05	2.8e-05	2.6e-05		A10	CCR2	4.6e-05	4.6e-05	6.2e-05	7.3e-05		A10	CCR2	5.6e-05	7e-05	5.5e-05	7.3e-05		A10	CCR2	0.000133	0.000112	0.000137	0.000134
A11	CEBPB	0.00826	0.019969	0.022455	0.023691		A11	CEBPB	0.022538	0.017422	0.013359	0.021829		A11	CEBPB	0.017022	0.015176	0.016796	0.000127		A11	CEBPB	0.018678	0.018035	0.015418	0.021521		A11	CEBPB	0.022193	0.032505	0.034051	0.032061		A11	CEBPB	0.009692	0.009055	0.009501	0.013089		A11	CEBPB	0.002592	0.002684	0.004173	0.004513
A12	COL1A2	0.00362	0.001635	0.002444	0.00162		A12	COL1A2	0.001924	0.002854	0.00316	0.00231		A12	COL1A2	0.011741	0.010592	0.012193	0.011402		A12	COL1A2	0.004669	0.004735	0.003979	0.00411		A12	COL1A2	0.003851	0.003547	0.002023	0.001934		A12	COL1A2	0.004368	0.004403	0.003778	0.002835		A12	COL1A2	0.002057	0.002815	0.001675	0.00167
B01	COL3A1	0.089645	0.044008	0.063954	0.049052		B01	COL3A1	0.039241	0.064127	0.091756	0.052643		B01	COL3A1	0.10863	0.105675	0.066035	0.097993		B01	COL3A1	0.07932	0.070561	0.067608	0.067345		B01	COL3A1	0.088685	0.067837	0.047482	0.048256		B01	COL3A1	0.086613	7e-05	0.064807	0.074196		B01	COL3A1	0.129404	0.13534	0.083701	0.063207
B02	CTGF	0.018458	0.015029	0.0223	0.017707		B02	CTGF	0.04354	0.030125	0.020674	0.023234		B02	CTGF	0.0481	0.045455	0.067262	0.099704		B02	CTGF	0.014957	0.0159	0.028403	0.025628		B02	CTGF	0.018249	0.018213	0.023293	0.025024		B02	CTGF	0.017588	0.017307	0.027249	0.026928		B02	CTGF	0.010825	0.012502	0.021072	0.012499
B03	CXCR4	5.7e-05	7.6e-05	4.5e-05	4.2e-05		B03	CXCR4	8.2e-05	4.1e-05	6e-05	5.4e-05		B03	CXCR4	9.6e-05	9.5e-05	0.000148	0.000127		B03	CXCR4	2.4e-05	2.2e-05	3.1e-05	2.6e-05		B03	CXCR4	4.6e-05	4.6e-05	6.2e-05	7.3e-05		B03	CXCR4	5.6e-05	7e-05	5.5e-05	7.3e-05		B03	CXCR4	0.000133	0.000112	0.000137	0.000134
B04	DCN	0.0007	0.000784	0.0008	0.000793		B04	DCN	0.000635	0.000575	0.000763	0.001041		B04	DCN	0.000188	0.000175	0.000148	0.000306		B04	DCN	0.000142	9.5e-05	0.000168	0.000156		B04	DCN	0.000176	0.000106	0.000114	0.000155		B04	DCN	0.00037	0.001115	0.000572	0.00051		B04	DCN	0.000133	0.000112	0.000271	0.000134
B05	EDN1	0.000821	0.000426	0.000687	0.000318		B05	EDN1	0.001458	0.0012	0.000543	0.000346		B05	EDN1	0.002923	0.00279	0.003746	0.003704		B05	EDN1	0.000585	0.000645	0.000505	0.000425		B05	EDN1	0.000587	0.000436	0.000391	0.000264		B05	EDN1	0.000422	0.000558	0.000426	0.000448		B05	EDN1	0.00026	0.000215	0.000137	0.000138
B06	EGF	0.000203	0.000248	0.000277	0.000217		B06	EGF	0.00029	0.000247	0.000224	0.000248		B06	EGF	0.000285	0.000253	0.000394	0.000349		B06	EGF	0.000144	0.000141	0.000103	0.000126		B06	EGF	0.00011	0.000132	9.1e-05	0.000108		B06	EGF	0.000183	0.000466	0.000126	0.000176		B06	EGF	0.000133	0.000112	0.000137	0.000134
B07	ENG	0.020198	0.030904	0.027645	0.027978		B07	ENG	0.045389	0.037867	0.023421	0.022914		B07	ENG	0.03478	0.031538	0.035729	0.043103		B07	ENG	0.029478	0.03154	0.024945	0.028777		B07	ENG	0.02765	0.028238	0.031166	0.02793		B07	ENG	0.020255	0.019911	0.019858	0.023613		B07	ENG	0.012085	0.0125	0.014394	0.014588
B08	FASLG	5.7e-05	7.6e-05	4.5e-05	4.2e-05		B08	FASLG	8.2e-05	4.1e-05	6e-05	5.4e-05		B08	FASLG	9.6e-05	9.5e-05	0.000148	0.000127		B08	FASLG	2.1e-05	2e-05	2.8e-05	2.6e-05		B08	FASLG	4.6e-05	4.6e-05	6.2e-05	7.3e-05		B08	FASLG	5.6e-05	7e-05	5.5e-05	7.3e-05		B08	FASLG	0.000133	0.000112	0.000137	0.000134
B09	GREM1	0.045764	0.070998	0.070961	0.065175		B09	GREM1	0.147471	0.090063	0.031553	0.072917		B09	GREM1	0.091281	0.074516	0.112564	0.112461		B09	GREM1	0.032398	0.033673	0.034157	0.045431		B09	GREM1	0.030476	0.04025	0.064528	0.088307		B09	GREM1	0.023763	0.025111	0.026895	0.036707		B09	GREM1	0.047094	0.031414	0.036419	0.043103
B10	HGF	5.7e-05	7.6e-05	6.6e-05	9.6e-05		B10	HGF	8.2e-05	4.1e-05	6e-05	0.00011		B10	HGF	9.6e-05	9.5e-05	0.000148	0.000127		B10	HGF	2.6e-05	2.5e-05	5e-05	7.7e-05		B10	HGF	5.8e-05	7.3e-05	0.000118	0.000161		B10	HGF	5.6e-05	7e-05	5.5e-05	7.3e-05		B10	HGF	0.000133	0.000112	0.000137	0.000134
B11	IFNG	5.7e-05	7.6e-05	4.5e-05	4.2e-05		B11	IFNG	8.2e-05	4.1e-05	6e-05	5.4e-05		B11	IFNG	9.6e-05	9.5e-05	0.000148	0.000127		B11	IFNG	2.1e-05	2e-05	2.8e-05	2.6e-05		B11	IFNG	4.6e-05	4.6e-05	6.2e-05	7.3e-05		B11	IFNG	5.6e-05	7e-05	5.5e-05	7.3e-05		B11	IFNG	0.000133	0.000112	0.000137	0.000134
B12	IL10	5.7e-05	7.6e-05	4.5e-05	4.2e-05		B12	IL10	8.2e-05	4.1e-05	6e-05	5.4e-05		B12	IL10	9.6e-05	9.5e-05	0.000148	0.000127		B12	IL10	2.1e-05	2e-05	2.8e-05	2.6e-05		B12	IL10	4.6e-05	4.6e-05	6.2e-05	7.3e-05		B12	IL10	5.6e-05	7e-05	5.5e-05	7.3e-05		B12	IL10	0.000133	0.000112	0.000137	0.000134
C01	IL13	0.000114	0.000116	0.000141	0.00011		C01	IL13	0.000113	8.9e-05	7e-05	0.000172		C01	IL13	9.6e-05	9.5e-05	0.000148	0.000127		C01	IL13	2.1e-05	2e-05	2.8e-05	2.6e-05		C01	IL13	4.6e-05	4.6e-05	6.2e-05	7.3e-05		C01	IL13	5.6e-05	0.000253	6.4e-05	7.3e-05		C01	IL13	0.000133	0.000112	0.000137	0.000134
C02	IL13RA2	7.3e-05	9.5e-05	0.000128	0.000226		C02	IL13RA2	0.000198	6.3e-05	6e-05	0.000327		C02	IL13RA2	9.6e-05	9.5e-05	0.000148	0.000127		C02	IL13RA2	5.6e-05	4.1e-05	0.000113	0.000155		C02	IL13RA2	4.7e-05	7.2e-05	0.000491	0.000817		C02	IL13RA2	7.2e-05	9.7e-05	0.000102	0.000246		C02	IL13RA2	0.00019	0.000112	0.000301	0.000406
C03	IL1A	0.001025	0.001958	0.002344	0.004102		C03	IL1A	0.000498	0.001388	0.003248	0.005689		C03	IL1A	0.000611	0.000491	0.000861	0.001177		C03	IL1A	0.001024	0.001132	0.002018	0.002694		C03	IL1A	0.002204	0.002638	0.005184	0.008964		C03	IL1A	0.001086	0.001256	0.001448	0.002283		C03	IL1A	0.001065	0.000992	0.002704	0.002937
C04	IL1B	0.012433	0.022311	0.035236	0.055186		C04	IL1B	0.014463	0.021449	0.030059	0.096884		C04	IL1B	0.007853	0.005789	0.015677	0.016666		C04	IL1B	0.012016	0.017413	0.025731	0.034663		C04	IL1B	0.029466	0.038194	0.09907	0.194406		C04	IL1B	0.012352	0.015313	0.026518	0.033895		C04	IL1B	0.009727	0.008003	0.02651	0.022765
C05	IL4	5.7e-05	7.6e-05	4.5e-05	4.2e-05		C05	IL4	8.2e-05	5.3e-05	6e-05	5.4e-05		C05	IL4	9.6e-05	9.5e-05	0.000148	0.000127		C05	IL4	2.1e-05	2e-05	2.8e-05	2.6e-05		C05	IL4	4.6e-05	4.6e-05	6.2e-05	7.3e-05		C05	IL4	5.6e-05	7e-05	5.5e-05	7.3e-05		C05	IL4	0.000133	0.000112	0.000137	0.000134
C06	IL5	5.7e-05	0.000199	7.3e-05	0.00011		C06	IL5	8.2e-05	4.1e-05	6e-05	5.4e-05		C06	IL5	9.6e-05	9.5e-05	0.000148	0.000127		C06	IL5	2.1e-05	2e-05	5.2e-05	0.000156		C06	IL5	4.6e-05	4.6e-05	8.5e-05	7.3e-05		C06	IL5	5.6e-05	7e-05	5.5e-05	0.000266		C06	IL5	0.000506	0.000151	0.000204	0.000321
C07	ILK	0.043597	0.047825	0.048805	0.043298		C07	ILK	0.057452	0.053925	0.049513	0.056032		C07	ILK	0.056783	0.051727	0.069835	0.082387		C07	ILK	0.040266	0.042127	0.037016	0.040758		C07	ILK	0.041836	0.043831	0.041905	0.035558		C07	ILK	0.035816	0.036566	0.0301	0.041074		C07	ILK	0.039601	0.031944	0.032973	0.033493
C08	INHBE	0.000223	0.0004	0.00027	0.000282		C08	INHBE	8.2e-05	0.000123	0.000233	0.00025		C08	INHBE	0.000509	0.000481	0.00046	0.000527		C08	INHBE	0.000453	0.000552	0.000193	0.000208		C08	INHBE	0.000399	0.000323	0.000278	0.000215		C08	INHBE	0.000296	0.000304	0.000147	0.000169		C08	INHBE	0.000133	0.000136	0.000137	0.00015
C09	ITGA1	0.008611	0.008223	0.008219	0.008671		C09	ITGA1	0.006841	0.009144	0.008396	0.009701		C09	ITGA1	0.006712	0.006525	0.005632	0.006853		C09	ITGA1	0.008367	0.007896	0.008752	0.010294		C09	ITGA1	0.008799	0.008562	0.00748	0.009775		C09	ITGA1	0.006586	0.006446	0.006311	0.008178		C09	ITGA1	0.009534	0.009261	0.011227	0.008017
C10	ITGA2	0.007924	0.010409	0.009057	0.012521		C10	ITGA2	0.008192	0.009666	0.008753	0.017854		C10	ITGA2	0.004874	0.003775	0.008585	0.009155		C10	ITGA2	0.005426	0.004744	0.006415	0.011109		C10	ITGA2	0.006328	0.007451	0.01301	0.018586		C10	ITGA2	0.005128	0.004621	0.004046	0.00855		C10	ITGA2	0.007539	0.005145	0.007467	0.006851
C11	ITGA3	0.043597	0.063106	0.04491	0.059973		C11	ITGA3	0.077401	0.05245	0.037785	0.058412		C11	ITGA3	0.085198	0.0715	0.075972	0.104323		C11	ITGA3	0.057622	0.054453	0.02826	0.050019		C11	ITGA3	0.056337	0.047921	0.050374	0.033458		C11	ITGA3	0.034038	0.033235	0.023859	0.04564		C11	ITGA3	0.034478	0.02896	0.034126	0.029938
C12	ITGAV	0.013512	0.011629	0.01431	0.015522		C12	ITGAV	0.011347	0.013112	0.01622	0.017731		C12	ITGAV	0.013004	0.012039	0.012452	0.013851		C12	ITGAV	0.016581	0.014496	0.013515	0.02146		C12	ITGAV	0.018758	0.017635	0.018246	0.018368		C12	ITGAV	0.011131	0.011129	0.009548	0.013661		C12	ITGAV	0.01859	0.019723	0.01493	0.014892
D01	ITGB1	0.299446	0.330774	0.304218	0.332276		D01	ITGB1	0.239567	0.278758	0.298116	0.314776		D01	ITGB1	0.261189	0.220535	0.214735	0.253602		D01	ITGB1	0.225845	0.233199	0.319796	0.319879		D01	ITGB1	0.238815	0.261413	0.314013	0.381775		D01	ITGB1	0.196291	0.219191	0.226682	0.273839		D01	ITGB1	0.520671	0.430739	0.460737	0.477384
D02	ITGB3	0.004396	0.005815	0.005653	0.005488		D02	ITGB3	0.003795	0.004636	0.003629	0.006055		D02	ITGB3	0.004482	0.00317	0.004721	0.005653		D02	ITGB3	0.00478	0.004857	0.006486	0.005645		D02	ITGB3	0.004925	0.005647	0.007702	0.008555		D02	ITGB3	0.003434	0.004025	0.005579	0.004452		D02	ITGB3	0.004948	0.003913	0.004025	0.005128
D03	ITGB5	0.010824	0.009779	0.016212	0.013797		D03	ITGB5	0.00872	0.013481	0.015239	0.013625		D03	ITGB5	0.011039	0.00908	0.009244	0.011086		D03	ITGB5	0.01743	0.017513	0.016347	0.014453		D03	ITGB5	0.018922	0.020043	0.018067	0.014644		D03	ITGB5	0.011313	0.01128	0.010802	0.010662		D03	ITGB5	0.001797	0.001838	0.002113	0.001731
D04	ITGB6	0.000449	0.000582	0.000514	0.000557		D04	ITGB6	0.000256	0.000427	0.000387	0.000318		D04	ITGB6	0.000171	0.000155	0.000177	0.000217		D04	ITGB6	9.6e-05	5.6e-05	0.000101	0.000106		D04	ITGB6	8.7e-05	8.7e-05	0.000188	0.000147		D04	ITGB6	0.000204	0.000807	0.000335	0.000295		D04	ITGB6	0.000133	0.000112	0.000163	0.000134
D05	ITGB8	0.002525	0.001301	0.002127	0.001725		D05	ITGB8	0.001938	0.002163	0.002566	0.002564		D05	ITGB8	0.002402	0.001893	0.002226	0.00295		D05	ITGB8	0.002214	0.002074	0.001618	0.002458		D05	ITGB8	0.001942	0.002019	0.001888	0.002006		D05	ITGB8	0.001992	0.001944	0.00139	0.00249		D05	ITGB8	0.003741	0.002585	0.001728	0.001355
D06	JUN	0.019375	0.018892	0.044292	0.031477		D06	JUN	0.033227	0.036577	0.035746	0.046148		D06	JUN	0.04861	0.052084	0.03775	0.060482		D06	JUN	0.052518	0.055916	0.041206	0.046925		D06	JUN	0.0618	0.071896	0.070725	0.045294		D06	JUN	0.024769	0.026287	0.02649	0.030521		D06	JUN	0.003945	0.004468	0.003988	0.004146
D07	LOX	0.099467	0.124474	0.140942	0.131256		D07	LOX	0.034161	0.108599	0.089247	0.192429		D07	LOX	0.04905	0.055513	0.037862	0.067559		D07	LOX	0.062088	0.082946	0.172313	0.166291		D07	LOX	0.084252	0.192368	0.267884	0.438365		D07	LOX	0.055532	0.07607	0.141869	0.155502		D07	LOX	0.415042	0.131638	0.038498	0.21268
D08	LTBP1	0.011206	0.009779	0.009311	0.012178		D08	LTBP1	0.005185	0.008356	0.010701	0.008927		D08	LTBP1	0.006526	0.006817	0.007332	0.008036		D08	LTBP1	0.007188	0.008195	0.00824	0.010888		D08	LTBP1	0.008179	0.008919	0.009969	0.012321		D08	LTBP1	0.008756	0.008167	0.009011	0.010133		D08	LTBP1	0.020126	0.01721	0.019957	0.015603
D09	MMP1	0.014582	0.027852	0.037504	0.067473		D09	MMP1	0.031435	0.024469	0.030268	0.09555		D09	MMP1	0.004678	0.004427	0.005939	0.007213		D09	MMP1	0.016603	0.01949	0.042865	0.052473		D09	MMP1	0.028741	0.041412	0.128096	0.249098		D09	MMP1	0.018848	0.021483	0.03841	0.050118		D09	MMP1	0.025143	0.017399	0.045619	0.046103
D10	MMP13	5.7e-05	7.6e-05	4.5e-05	4.2e-05		D10	MMP13	8.2e-05	4.1e-05	6e-05	5.4e-05		D10	MMP13	9.6e-05	9.5e-05	0.000148	0.000127		D10	MMP13	2.1e-05	2e-05	2.8e-05	2.6e-05		D10	MMP13	4.6e-05	4.6e-05	6.2e-05	7.3e-05		D10	MMP13	5.6e-05	7e-05	5.5e-05	7.3e-05		D10	MMP13	0.000133	0.000112	0.000137	0.000134
D11	MMP14	0.00144	0.001931	0.002427	0.002356		D11	MMP14	0.001596	0.001616	0.002042	0.003113		D11	MMP14	0.002517	0.002649	0.001479	0.002875		D11	MMP14	0.002822	0.00285	0.001454	0.001813		D11	MMP14	0.003185	0.003498	0.003172	0.002211		D11	MMP14	0.001493	0.001497	0.001044	0.001154		D11	MMP14	0.000314	0.000413	0.000598	0.000427
D12	MMP2	0.014086	0.009061	0.017864	0.013143		D12	MMP2	0.005915	0.013481	0.026533	0.014704		D12	MMP2	0.01408	0.013373	0.00751	0.010853		D12	MMP2	0.026452	0.023716	0.016006	0.017807		D12	MMP2	0.031493	0.0295	0.016019	0.014614		D12	MMP2	0.020952	0.019106	0.013639	0.016376		D12	MMP2	0.012162	0.009993	0.008235	0.007265
E01	MMP3	5.7e-05	7.6e-05	0.000132	4.2e-05		E01	MMP3	0.000405	7.8e-05	6e-05	6.4e-05		E01	MMP3	9.6e-05	9.5e-05	0.000148	0.000127		E01	MMP3	5.5e-05	4.6e-05	6.4e-05	2.7e-05		E01	MMP3	4.6e-05	4.6e-05	6.2e-05	7.3e-05		E01	MMP3	7.6e-05	7e-05	9.5e-05	7.3e-05		E01	MMP3	0.000133	0.000112	0.000137	0.000134
E02	MMP8	0.000132	0.000117	0.000137	0.000133		E02	MMP8	8.2e-05	7.6e-05	0.00011	0.000178		E02	MMP8	9.6e-05	9.5e-05	0.000148	0.000127		E02	MMP8	2.1e-05	2e-05	2.8e-05	2.6e-05		E02	MMP8	4.6e-05	4.6e-05	6.2e-05	7.3e-05		E02	MMP8	5.6e-05	0.000245	8.8e-05	8.5e-05		E02	MMP8	0.000133	0.000112	0.000137	0.000134
E03	MMP9	0.021648	0.019558	0.0169	0.02034		E03	MMP9	0.005185	0.012405	0.015345	0.020227		E03	MMP9	0.00439	0.00439	0.003737	0.003841		E03	MMP9	0.01116	0.016417	0.013096	0.015062		E03	MMP9	0.017276	0.0216	0.017725	0.024595		E03	MMP9	0.013358	0.016808	0.014093	0.017513		E03	MMP9	0.02235	0.020196	0.019991	0.025762
E04	MYC	0.027783	0.027468	0.046172	0.037433		E04	MYC	0.04699	0.03813	0.045246	0.05015		E04	MYC	0.046548	0.041793	0.052146	0.063657		E04	MYC	0.034702	0.038397	0.05503	0.052183		E04	MYC	0.044521	0.04703	0.05984	0.068218		E04	MYC	0.040353	0.045826	0.057423	0.059474		E04	MYC	0.026581	0.027755	0.039451	0.033168
E05	NFKB1	0.006994	0.009381	0.00964	0.010825		E05	NFKB1	0.011586	0.010651	0.009446	0.011457		E05	NFKB1	0.009005	0.008132	0.011219	0.011287		E05	NFKB1	0.009119	0.008769	0.008736	0.011878		E05	NFKB1	0.009446	0.009548	0.012709	0.013098		E05	NFKB1	0.007001	0.007329	0.007021	0.010632		E05	NFKB1	0.009085	0.008663	0.010925	0.010028
E06	PDGFA	0.010528	0.012039	0.010696	0.013143		E06	PDGFA	0.009217	0.010799	0.010195	0.015118		E06	PDGFA	0.018603	0.019483	0.019082	0.026585		E06	PDGFA	0.009426	0.009083	0.009293	0.012484		E06	PDGFA	0.01041	0.011262	0.016717	0.015099		E06	PDGFA	0.008413	0.00854	0.008984	0.012602		E06	PDGFA	0.010166	0.009749	0.01113	0.011324
E07	PDGFB	0.000241	0.000297	0.000283	0.000343		E07	PDGFB	0.000311	0.000367	0.00021	0.000314		E07	PDGFB	0.00111	0.001069	0.000782	0.001401		E07	PDGFB	0.000427	0.000399	0.000245	0.000374		E07	PDGFB	0.000339	0.00038	0.000424	0.000401		E07	PDGFB	0.000223	0.000234	0.000186	0.000269		E07	PDGFB	0.000254	0.000216	0.000222	0.000212
E08	PLAT	0.012607	0.012123	0.012286	0.016868		E08	PLAT	0.008841	0.015486	0.01472	0.014302		E08	PLAT	0.023015	0.020573	0.034253	0.031578		E08	PLAT	0.019027	0.024968	0.019383	0.019322		E08	PLAT	0.019649	0.020706	0.019859	0.0208		E08	PLAT	0.011596	0.013394	0.015057	0.01338		E08	PLAT	0.010672	0.011459	0.009608	0.011439
E09	PLAU	0.006898	0.008572	0.010622	0.011845		E09	PLAU	0.005443	0.007027	0.012208	0.017854		E09	PLAU	0.005519	0.005416	0.004839	0.007645		E09	PLAU	0.00936	0.010899	0.011101	0.011651		E09	PLAU	0.016357	0.017285	0.022699	0.01727		E09	PLAU	0.006665	0.007508	0.007488	0.009551		E09	PLAU	0.005242	0.004835	0.005108	0.005312
E10	PLG	5.7e-05	7.6e-05	4.5e-05	4.2e-05		E10	PLG	8.2e-05	4.1e-05	6e-05	5.4e-05		E10	PLG	9.6e-05	9.5e-05	0.000148	0.000127		E10	PLG	2.1e-05	2e-05	2.8e-05	2.6e-05		E10	PLG	4.6e-05	4.6e-05	6.2e-05	7.3e-05		E10	PLG	5.6e-05	7e-05	5.5e-05	7.3e-05		E10	PLG	0.000133	0.000112	0.000137	0.000134
E11	SERPINA1	0.003401	0.004083	0.003782	0.004276		E11	SERPINA1	0.002353	0.003301	0.00381	0.005092		E11	SERPINA1	0.001455	0.001225	0.001924	0.001932		E11	SERPINA1	0.002907	0.002995	0.00387	0.003893		E11	SERPINA1	0.003716	0.004481	0.004984	0.007299		E11	SERPINA1	0.003017	0.003344	0.003987	0.003841		E11	SERPINA1	0.003117	0.002975	0.002682	0.003914
E12	SERPINE1	0.318721	0.50136	0.407021	0.334587		E12	SERPINE1	0.78922	0.561394	0.192635	0.575304		E12	SERPINE1	0.621178	0.569713	1.07423	1.05163		E12	SERPINE1	0.269704	0.322252	0.257897	0.382428		E12	SERPINE1	0.226459	0.384511	0.541142	0.612203		E12	SERPINE1	0.181609	0.237647	0.219083	0.329641		E12	SERPINE1	0.252772	0.175702	0.161507	0.307419
F01	SERPINH1	0.110366	0.078233	0.090444	0.092171		F01	SERPINH1	0.092686	0.097199	0.093684	0.077611		F01	SERPINH1	0.085697	0.081784	0.088254	0.089761		F01	SERPINH1	0.094261	0.088437	0.126406	0.102795		F01	SERPINH1	0.093738	0.086115	0.091718	0.099403		F01	SERPINH1	0.154865	0.140775	0.141726	0.142231		F01	SERPINH1	0.253641	0.226767	0.234187	0.209925
F02	SMAD2	0.0427	0.051973	0.043682	0.047054		F02	SMAD2	0.055495	0.03813	0.037785	0.051204		F02	SMAD2	0.049949	0.047283	0.047215	0.05916		F02	SMAD2	0.037445	0.035861	0.037083	0.048133		F02	SMAD2	0.03504	0.038154	0.04168	0.039275		F02	SMAD2	0.032622	0.033674	0.027454	0.041466		F02	SMAD2	0.058238	0.0452	0.049309	0.046984
F03	SMAD3	0.0038	0.004594	0.00546	0.006304		F03	SMAD3	0.005997	0.00693	0.004723	0.005533		F03	SMAD3	0.007325	0.007288	0.005937	0.00768		F03	SMAD3	0.00891	0.008499	0.005881	0.006897		F03	SMAD3	0.007387	0.008648	0.008202	0.007464		F03	SMAD3	0.004384	0.003794	0.003191	0.004179		F03	SMAD3	0.001649	0.00154	0.001371	0.00133
F04	SMAD4	0.036915	0.036751	0.040195	0.041248		F04	SMAD4	0.036613	0.038396	0.041635	0.047775		F04	SMAD4	0.037766	0.036322	0.032478	0.037578		F04	SMAD4	0.032479	0.03505	0.041072	0.043493		F04	SMAD4	0.036838	0.03818	0.045893	0.046754		F04	SMAD4	0.031605	0.032901	0.029675	0.035271		F04	SMAD4	0.039963	0.034301	0.031218	0.031313
F05	SMAD6	0.000129	0.000154	0.000172	0.00013		F05	SMAD6	0.000302	0.000235	0.000142	0.000178		F05	SMAD6	0.000353	0.000317	0.000215	0.000418		F05	SMAD6	0.000189	0.000164	0.000117	0.00012		F05	SMAD6	0.000158	0.000136	0.000129	8.5e-05		F05	SMAD6	0.000125	0.000144	0.000106	0.000112		F05	SMAD6	0.000133	0.000112	0.000137	0.000134
F06	SMAD7	0.00143	0.001986	0.002583	0.001861		F06	SMAD7	0.002369	0.002383	0.002143	0.002232		F06	SMAD7	0.003543	0.003437	0.003077	0.003922		F06	SMAD7	0.003141	0.002655	0.001776	0.00169		F06	SMAD7	0.002697	0.002492	0.002851	0.002181		F06	SMAD7	0.00199	0.001838	0.000958	0.001568		F06	SMAD7	0.000373	0.000372	0.000509	0.000429
F07	SNAI1	0.000147	0.000191	0.000373	0.000305		F07	SNAI1	0.000116	0.000242	0.000432	0.000334		F07	SNAI1	0.000326	0.000261	0.000227	0.000403		F07	SNAI1	0.000264	0.00033	0.000374	0.000307		F07	SNAI1	0.000595	0.000825	0.000791	0.000481		F07	SNAI1	0.000167	0.000172	0.00027	0.000268		F07	SNAI1	0.000133	0.000112	0.000137	0.000134
F08	SP1	0.024355	0.026167	0.026889	0.029986		F08	SP1	0.020033	0.026962	0.027091	0.028407		F08	SP1	0.032269	0.029018	0.026691	0.025748		F08	SP1	0.031327	0.033173	0.034854	0.038862		F08	SP1	0.031023	0.035475	0.037512	0.034571		F08	SP1	0.022059	0.021262	0.029351	0.028712		F08	SP1	0.024676	0.021245	0.019135	0.019496
F09	STAT1	0.055953	0.08561	0.055675	0.081925		F09	STAT1	0.074765	0.063685	0.050905	0.061742		F09	STAT1	0.053739	0.053746	0.057193	0.055642		F09	STAT1	0.04131	0.049563	0.044385	0.051985		F09	STAT1	0.044944	0.043007	0.054539	0.052063		F09	STAT1	0.04451	0.054473	0.045661	0.052455		F09	STAT1	0.067572	0.074165	0.12806	0.10232
F10	STAT6	0.030403	0.028635	0.034035	0.031917		F10	STAT6	0.040065	0.043197	0.031119	0.030236		F10	STAT6	0.033511	0.032819	0.031417	0.029457		F10	STAT6	0.03689	0.039413	0.036963	0.03141		F10	STAT6	0.035751	0.037186	0.03052	0.031382		F10	STAT6	0.03412	0.033293	0.031781	0.027928		F10	STAT6	0.013369	0.016148	0.013165	0.011427
F11	TGFB1	0.028367	0.032216	0.036732	0.031044		F11	TGFB1	0.040625	0.037867	0.031553	0.041018		F11	TGFB1	0.072934	0.067961	0.059089	0.06854		F11	TGFB1	0.055865	0.050837	0.033157	0.038222		F11	TGFB1	0.044094	0.055755	0.049697	0.041095		F11	TGFB1	0.035925	0.034493	0.027009	0.028766		F11	TGFB1	0.021431	0.016619	0.01493	0.017306
F12	TGFB2	0.011763	0.008875	0.012458	0.006756		F12	TGFB2	0.036868	0.016597	0.007209	0.010764		F12	TGFB2	0.031912	0.029055	0.037269	0.038397		F12	TGFB2	0.006325	0.005486	0.009442	0.01203		F12	TGFB2	0.00579	0.006577	0.007337	0.008073		F12	TGFB2	0.006687	0.00671	0.009002	0.010969		F12	TGFB2	0.007392	0.007778	0.011125	0.008725
G01	TGFB3	0.000336	0.00031	0.000344	0.000453		G01	TGFB3	0.000343	0.000377	0.000287	0.000489		G01	TGFB3	0.000324	0.000352	0.000556	0.000616		G01	TGFB3	0.000333	0.000273	0.000291	0.000475		G01	TGFB3	0.000246	0.00031	0.000324	0.00027		G01	TGFB3	0.000276	0.00022	0.000237	0.000434		G01	TGFB3	0.000505	0.000373	0.000228	0.000307
G02	TGFBR1	0.033734	0.03429	0.033105	0.032139		G02	TGFBR1	0.037642	0.032737	0.030059	0.045198		G02	TGFBR1	0.027919	0.026575	0.023702	0.028373		G02	TGFBR1	0.02299	0.023415	0.02239	0.02932		G02	TGFBR1	0.020858	0.026151	0.028489	0.033092		G02	TGFBR1	0.022336	0.024288	0.018934	0.02911		G02	TGFBR1	0.051193	0.035158	0.02848	0.029691
G03	TGFBR2	0.01618	0.017264	0.018366	0.02006		G03	TGFBR2	0.01793	0.017064	0.018762	0.024902		G03	TGFBR2	0.019025	0.016795	0.017286	0.023327		G03	TGFBR2	0.016584	0.017682	0.014608	0.020755		G03	TGFBR2	0.018494	0.019533	0.022517	0.019966		G03	TGFBR2	0.013348	0.013024	0.01077	0.016949		G03	TGFBR2	0.009693	0.008881	0.008511	0.008058
G04	TGIF1	0.012695	0.017505	0.017864	0.021204		G04	TGIF1	0.016963	0.016256	0.013545	0.023234		G04	TGIF1	0.015003	0.012586	0.017015	0.017604		G04	TGIF1	0.009451	0.011549	0.014298	0.016036		G04	TGIF1	0.012556	0.015449	0.025688	0.029628		G04	TGIF1	0.011007	0.01184	0.014603	0.018334		G04	TGIF1	0.016016	0.011835	0.022259	0.022133
G05	THBS1	0.019242	0.020108	0.028422	0.016752		G05	THBS1	0.040625	0.036577	0.021255	0.023887		G05	THBS1	0.041387	0.041575	0.054235	0.058528		G05	THBS1	0.023581	0.024611	0.019701	0.023404		G05	THBS1	0.020913	0.022322	0.020543	0.016417		G05	THBS1	0.017497	0.017902	0.013941	0.017964		G05	THBS1	0.008406	0.008941	0.008096	0.006886
G06	THBS2	0.085993	0.12709	0.112905	0.094762		G06	THBS2	0.142447	0.119666	0.061808	0.110521		G06	THBS2	0.120113	0.131427	0.098306	0.127888		G06	THBS2	0.079836	0.08523	0.093623	0.113608		G06	THBS2	0.074133	0.111372	0.118654	0.114891		G06	THBS2	0.058265	0.065021	0.068855	0.096033		G06	THBS2	0.120003	0.062982	0.055743	0.085162
G07	TIMP1	0.045448	0.066243	0.056452	0.073835		G07	TIMP1	0.036613	0.052815	0.051615	0.071416		G07	TIMP1	0.042275	0.039879	0.036126	0.046306		G07	TIMP1	0.043699	0.052922	0.056698	0.052529		G07	TIMP1	0.053253	0.068537	0.079462	0.074745		G07	TIMP1	0.038994	0.042841	0.051867	0.048303		G07	TIMP1	0.050026	0.043513	0.054096	0.059632
G08	TIMP2	0.186904	0.157554	0.213628	0.174398		G08	TIMP2	0.155879	0.206912	0.225929	0.185874		G08	TIMP2	0.186247	0.180893	0.122927	0.139213		G08	TIMP2	0.204326	0.260615	0.252494	0.198147		G08	TIMP2	0.229158	0.244399	0.216111	0.173275		G08	TIMP2	0.189526	0.20896	0.202643	0.148057		G08	TIMP2	0.075915	0.085726	0.063217	0.053815
G09	TIMP3	0.02048	0.015452	0.020663	0.013893		G09	TIMP3	0.036868	0.026776	0.015886	0.01372		G09	TIMP3	0.030806	0.023769	0.055748	0.043321		G09	TIMP3	0.021043	0.018598	0.015	0.015786		G09	TIMP3	0.014022	0.011702	0.010652	0.015646		G09	TIMP3	0.028175	0.027007	0.015631	0.018224		G09	TIMP3	0.025503	0.029369	0.028364	0.019141
G10	TIMP4	5.7e-05	7.6e-05	4.5e-05	4.2e-05		G10	TIMP4	8.2e-05	4.1e-05	6e-05	5.4e-05		G10	TIMP4	9.6e-05	9.5e-05	0.000148	0.000127		G10	TIMP4	2.1e-05	2e-05	2.8e-05	2.6e-05		G10	TIMP4	4.6e-05	4.6e-05	6.2e-05	7.3e-05		G10	TIMP4	5.6e-05	7e-05	5.5e-05	7.3e-05		G10	TIMP4	0.000133	0.000112	0.000137	0.000134
G11	TNF	5.7e-05	7.6e-05	4.5e-05	4.2e-05		G11	TNF	8.2e-05	4.1e-05	6e-05	5.4e-05		G11	TNF	9.6e-05	9.5e-05	0.000148	0.000127		G11	TNF	2.1e-05	2e-05	2.8e-05	2.6e-05		G11	TNF	4.6e-05	4.6e-05	6.2e-05	7.3e-05		G11	TNF	5.6e-05	7e-05	5.5e-05	7.3e-05		G11	TNF	0.000133	0.000112	0.000137	0.000134
G12	VEGFA	0.020198	0.020108	0.028819	0.028965		G12	VEGFA	0.008249	0.022672	0.025629	0.040735		G12	VEGFA	0.012602	0.012443	0.010435	0.014475		G12	VEGFA	0.017676	0.019663	0.029736	0.030423		G12	VEGFA	0.025163	0.040165	0.054586	0.08308		G12	VEGFA	0.02486	0.029901	0.037228	0.033892		G12	VEGFA	0.027965	0.017891	0.025991	0.037581
H01	ACTB	3.0322	2.6646	2.89422	2.63985		H01	ACTB	4.4645	4.10416	2.73956	2.55336		H01	ACTB	4.98567	5.12846	5.10167	5.33912		H01	ACTB	3.11342	3.23327	2.63721	2.7786		H01	ACTB	3.02521	2.85699	2.4497	2.06968		H01	ACTB	2.78051	2.88029	2.41695	2.23753		H01	ACTB	1.5761	1.73532	1.46672	1.25414
H02	B2M	1.00025	1.15182	1.11975	1.25741		H02	B2M	0.711285	0.76159	1.35092	1.26786		H02	B2M	0.752017	0.755792	0.733552	0.743596		H02	B2M	1.11356	1.09898	1.22881	1.34394		H02	B2M	1.29906	1.30536	1.28118	1.49755		H02	B2M	1.27882	1.31433	1.34422	1.47927		H02	B2M	1.91703	1.80199	2.21336	1.99676
H03	GAPDH	3.18295	3.1908	2.85438	2.63985		H03	GAPDH	2.56418	2.84235	2.59178	2.69895		H03	GAPDH	2.83764	2.91014	2.24531	2.19787		H03	GAPDH	3.74948	3.84921	2.86083	2.75511		H03	GAPDH	3.23254	3.53835	3.15016	2.4277		H03	GAPDH	2.42299	2.47708	2.41275	2.04392		H03	GAPDH	1.60448	1.58607	1.00817	1.56058
H04	HPRT1	0.026468	0.025807	0.024572	0.024526		H04	HPRT1	0.029946	0.02715	0.02766	0.026322		H04	HPRT1	0.027822	0.02686	0.027102	0.027806		H04	HPRT1	0.023491	0.02448	0.023525	0.024453		H04	HPRT1	0.02374	0.021012	0.022668	0.025356		H04	HPRT1	0.026989	0.025172	0.022659	0.026209		H04	HPRT1	0.031391	0.032887	0.034584	0.031749
H05	RPLP0	2.29798	2.35205	2.53709	2.69532		H05	RPLP0	2.42586	2.35722	2.28777	2.589		H05	RPLP0	1.96528	1.89846	2.57067	2.4122		H05	RPLP0	1.84044	1.68799	2.64749	2.32397		H05	RPLP0	1.90119	1.99913	2.56286	3.13319		H05	RPLP0	2.58199	2.51714	3.22621	3.39182		H05	RPLP0	4.1557	3.916	5.51761	5.01961
H06	HGDC	5.7e-05	7.6e-05	4.5e-05	4.2e-05		H06	HGDC	8.2e-05	4.1e-05	6e-05	5.4e-05		H06	HGDC	9.6e-05	9.5e-05	0.000148	0.000127		H06	HGDC	2.1e-05	2e-05	2.8e-05	2.6e-05		H06	HGDC	4.6e-05	4.6e-05	6.2e-05	7.3e-05		H06	HGDC	5.6e-05	7e-05	5.5e-05	7.3e-05		H06	HGDC	0.000133	0.000112	0.000137	0.000134
H07	RTC	0.141646	0.198047	0.12185	0.108101		H07	RTC	0.181558	0.128255	0.141017	0.185874		H07	RTC	0.081859	0.056859	0.070302	0.082442		H07	RTC	0.027819	0.030591	0.041873	0.047729		H07	RTC	0.022813	0.025866	0.041543	0.039841		H07	RTC	0.043328	0.058135	0.037626	0.057165		H07	RTC	0.116855	0.105659	0.125807	0.121821
H08	RTC	0.153932	0.191301	0.127024	0.104419		H08	RTC	0.19191	0.130045	0.153248	0.18978		H08	RTC	0.09163	0.05922	0.068581	0.080594		H08	RTC	0.025288	0.029645	0.042182	0.043983		H08	RTC	0.023014	0.026212	0.042726	0.041236		H08	RTC	0.045966	0.059709	0.040017	0.055228		H08	RTC	0.125015	0.09732	0.128401	0.117843
H09	RTC	0.149723	0.202209	0.121008	0.10227		H09	RTC	0.205684	0.12303	0.141998	0.192429		H09	RTC	0.088162	0.0598	0.070154	0.080415		H09	RTC	0.023371	0.03162	0.043724	0.044816		H09	RTC	0.022591	0.027184	0.044881	0.040357		H09	RTC	0.045816	0.060268	0.041049	0.053332		H09	RTC	0.123014	0.105606	0.114875	0.121988
H10	PPC	0.547286	0.621539	0.448499	0.392416		H10	PPC	0.805803	0.440461	0.552461	0.555707		H10	PPC	0.607685	0.613707	0.95049	0.859856		H10	PPC	0.297344	0.255179	0.339531	0.326077		H10	PPC	0.290938	0.305184	0.400247	0.445935		H10	PPC	0.440742	0.542403	0.41672	0.579633		H10	PPC	0.853171	0.694937	0.975301	0.794762
H11	PPC	0.539751	0.608748	0.464315	0.387013		H11	PPC	0.881785	0.413823	0.556303	0.548057		H11	PPC	0.626022	0.584977	0.971077	0.887803		H11	PPC	0.283497	0.264493	0.330945	0.341071		H11	PPC	0.284776	0.298741	0.401783	0.455678		H11	PPC	0.451976	0.542532	0.436477	0.572793		H11	PPC	0.884998	0.676759	0.93484	0.768928
H12	PPC	0.435386	0.526286	0.364294	0.310025		H12	PPC	0.691835	0.343192	0.467793	0.457676		H12	PPC	0.502582	0.497273	0.81654	0.725026		H12	PPC	0.243782	0.218805	0.290752	0.293327		H12	PPC	0.263444	0.243974	0.343208	0.402299		H12	PPC	0.38574	0.487698	0.369188	0.495427		H12	PPC	0.648083	0.573052	0.819476	0.669637

## Sheet: Fold Change
		MLH1									MLH2									MLH3									MLH4									MLH5									MLH6
Position	Symbol	Fold Change (comparing to MLH1)							Position	Symbol	Fold Change (comparing to MLH2)							Position	Symbol	Fold Change (comparing to MLH3)							Position	Symbol	Fold Change (comparing to MLH4)							Position	Symbol	Fold Change (comparing to MLH5)							Position	Symbol	Fold Change (comparing to MLH6)
		+HIV		+HCV		+HCV/HIV					+HIV		+HCV		+HCV/HIV					+HIV		+HCV		+HCV/HIV					+HIV		+HCV		+HCV/HIV					+HIV		+HCV		+HCV/HIV					+HIV		+HCV
		Fold Change	Comments	Fold Change	Comments	Fold Change	Comments				Fold Change	Comments	Fold Change	Comments	Fold Change	Comments				Fold Change	Comments	Fold Change	Comments	Fold Change	Comments				Fold Change	Comments	Fold Change	Comments	Fold Change	Comments				Fold Change	Comments	Fold Change	Comments	Fold Change	Comments				Fold Change	Comments	Fold Change
A01	ACTA2	1.045		1.0518		1.1976			A01	ACTA2	0.7677		0.7555		0.6754			A01	ACTA2	0.8425		1.1759		1.0549			A01	ACTA2	0.9673		1.148		1.0193			A01	ACTA2	1.0159		0.9442		0.7647			A01	ACTA2	1.0697		1.2034
A02	AGT	1.3228	C	2.5719	B	0.727	C		A02	AGT	0.503	C	0.7399	C	0.657	C		A02	AGT	0.9892	C	1.5442	C	1.3212	C		A02	AGT	0.9332	B	1.088	B	0.7441	B		A02	AGT	0.885	B	0.9916	B	1.4434	B		A02	AGT	0.6866	B	0.5424
A03	AKT1	1.1921		1.2859		1.102			A03	AKT1	0.7263		0.6094		0.6896			A03	AKT1	0.9393		0.9124		0.9853			A03	AKT1	0.9628		0.6185		0.7995			A03	AKT1	0.9714		0.9278		0.7279			A03	AKT1	0.9723		0.7641
A04	BCL2	1.2601	B	2.1777	B	1.444	B		A04	BCL2	0.4628	B	0.3381	B	0.4072	B		A04	BCL2	0.8453	B	1.476	B	1.5095	B		A04	BCL2	0.97	B	0.9584	B	1.0801	B		A04	BCL2	0.9299	B	1.0698	B	0.9674	B		A04	BCL2	1.2797	B	0.9164
A05	BMP7	1.3228	C	0.7861	C	0.727	C		A05	BMP7	0.503	C	0.7399	C	0.657	C		A05	BMP7	0.9892	C	1.5442	C	1.3212	C		A05	BMP7	1.0238	B	0.7698	B	0.7874	B		A05	BMP7	0.9881	C	1.3451	C	1.5737	C		A05	BMP7	1.2399	C	0.9796
A06	CAV1	0.7703		1.1041		0.6878			A06	CAV1	0.8577		0.5927		0.4613			A06	CAV1	0.9009		1.3478		1.0077			A06	CAV1	0.9557		0.7302		0.764			A06	CAV1	0.8574		0.6694		0.7713			A06	CAV1	1.0014		0.7753
A07	CCL11	1.3228	C	0.7861	C	0.727	C		A07	CCL11	0.503	C	0.7399	C	0.657	C		A07	CCL11	0.9892	C	1.5442	C	1.3212	C		A07	CCL11	0.9796	C	1.3328	C	1.248	C		A07	CCL11	0.9881	C	1.3451	C	1.5737	C		A07	CCL11	1.2399	C	0.9796
A08	CCL2	1.1676		1.5614		2.7897			A08	CCL2	1.8007		2.0356		3.3961			A08	CCL2	0.6323	A	2.3546		1.6903			A08	CCL2	1.0884		1.1016		1.7954			A08	CCL2	1.1837		1.2108		2.054			A08	CCL2	1.0622		1.1788
A09	CCL3	1.3228	C	0.7861	C	0.727	C		A09	CCL3	0.503	C	0.7399	C	0.657	C		A09	CCL3	0.9892	C	1.5442	C	1.3212	C		A09	CCL3	0.9796	C	1.3328	C	1.248	C		A09	CCL3	0.9881	C	1.3451	C	1.5737	C		A09	CCL3	1.2399	C	0.9796
A10	CCR2	1.3228	C	0.7861	C	0.727	C		A10	CCR2	0.503	C	0.7399	C	0.657	C		A10	CCR2	0.9892	C	1.5442	C	1.3212	C		A10	CCR2	0.9796	C	1.3328	C	1.248	C		A10	CCR2	0.9881	C	1.3451	C	1.5737	C		A10	CCR2	1.2399	C	0.9796
A11	CEBPB	2.4176		2.7185		2.8681			A11	CEBPB	0.773		0.5927		0.9685			A11	CEBPB	0.8916		0.9868		0.0075	A		A11	CEBPB	0.9656		0.8254		1.1522			A11	CEBPB	1.4646		1.5343		1.4446			A11	CEBPB	0.9343		0.9803
A12	COL1A2	0.4517		0.6749		0.4475			A12	COL1A2	1.4831		1.642		1.2007			A12	COL1A2	0.9021		1.0385		0.9711			A12	COL1A2	1.0141		0.8523		0.8802			A12	COL1A2	0.921		0.5253		0.5023			A12	COL1A2	1.008		0.8649
B01	COL3A1	0.4909		0.7134		0.5472			B01	COL3A1	1.6342		2.3383		1.3415			B01	COL3A1	0.9728		0.6079		0.9021			B01	COL3A1	0.8896		0.8523		0.849			B01	COL3A1	0.7649		0.5354		0.5441			B01	COL3A1	0.0008	A	0.7482
B02	CTGF	0.8143		1.2082		0.9593			B02	CTGF	0.6919		0.4748		0.5336			B02	CTGF	0.945		1.3984		2.0728			B02	CTGF	1.0631		1.899		1.7135			B02	CTGF	0.9981		1.2764		1.3713			B02	CTGF	0.984		1.5493
B03	CXCR4	1.3228	C	0.7861	C	0.727	C		B03	CXCR4	0.503	C	0.7399	C	0.657	C		B03	CXCR4	0.9892	C	1.5442	C	1.3212	C		B03	CXCR4	0.9155	B	1.3203	B	1.1029	B		B03	CXCR4	0.9881	C	1.3451	C	1.5737	C		B03	CXCR4	1.2399	C	0.9796
B04	DCN	1.12	B	1.143	A	1.133	A		B04	DCN	0.9066	B	1.202	B	1.6402	A		B04	DCN	0.9311	B	0.789	B	1.6284	B		B04	DCN	0.6676	B	1.1835	B	1.0982	B		B04	DCN	0.6053	B	0.6506	B	0.8836	B		B04	DCN	3.0179	B	1.5465
B05	EDN1	0.5189	B	0.8367	B	0.3869	B		B05	EDN1	0.8228		0.3725	A	0.2372	A		B05	EDN1	0.9545		1.2817		1.2674			B05	EDN1	1.1018	B	0.8626	B	0.7257	B		B05	EDN1	0.7429	B	0.6666	B	0.4503	B		B05	EDN1	1.3205	B	1.0098
B06	EGF	1.2257	B	1.3687	B	1.0718	B		B06	EGF	0.8518	B	0.7713	B	0.8549	B		B06	EGF	0.8887	B	1.38	B	1.2224	B		B06	EGF	0.9826	B	0.7127	B	0.8741	B		B06	EGF	1.197	B	0.8264	B	0.9819	B		B06	EGF	2.5437	B	0.6903
B07	ENG	1.53		1.3687		1.3852			B07	ENG	0.8343		0.516		0.5048			B07	ENG	0.9068		1.0273		1.2393			B07	ENG	1.0699		0.8462		0.9762			B07	ENG	1.0213		1.1271		1.0101			B07	ENG	0.983		0.9804
B08	FASLG	1.3228	C	0.7861	C	0.727	C		B08	FASLG	0.503	C	0.7399	C	0.657	C		B08	FASLG	0.9892	C	1.5442	C	1.3212	C		B08	FASLG	0.9796	C	1.3328	C	1.248	C		B08	FASLG	0.9881	C	1.3451	C	1.5737	C		B08	FASLG	1.2399	C	0.9796
B09	GREM1	1.5514		1.5506		1.4241			B09	GREM1	0.6107		0.214		0.4945			B09	GREM1	0.8163		1.2332		1.232			B09	GREM1	1.0393		1.0543		1.4023			B09	GREM1	1.3207		2.1173		2.8976			B09	GREM1	1.0567		1.1318
B10	HGF	1.3228	C	1.1509	B	1.6703	B		B10	HGF	0.503	C	0.7399	C	1.3509	B		B10	HGF	0.9892	C	1.5442	C	1.3212	C		B10	HGF	0.9344	B	1.9057	B	2.9316	B		B10	HGF	1.2577	B	2.0431	B	2.7887	B		B10	HGF	1.2399	C	0.9796
B11	IFNG	1.3228	C	0.7861	C	0.727	C		B11	IFNG	0.503	C	0.7399	C	0.657	C		B11	IFNG	0.9892	C	1.5442	C	1.3212	C		B11	IFNG	0.9796	C	1.3328	C	1.248	C		B11	IFNG	0.9881	C	1.3451	C	1.5737	C		B11	IFNG	1.2399	C	0.9796
B12	IL10	1.3228	C	0.7861	C	0.727	C		B12	IL10	0.503	C	0.7399	C	0.657	C		B12	IL10	0.9892	C	1.5442	C	1.3212	C		B12	IL10	0.9796	C	1.3328	C	1.248	C		B12	IL10	0.9881	C	1.3451	C	1.5737	C		B12	IL10	1.2399	C	0.9796
C01	IL13	1.0165	B	1.2335	B	0.966	B		C01	IL13	0.7893	B	0.6179	B	1.5198	B		C01	IL13	0.9892	C	1.5442	C	1.3212	C		C01	IL13	0.9796	C	1.3328	C	1.248	C		C01	IL13	0.9881	C	1.3451	C	1.5737	C		C01	IL13	4.4992	B	1.1436
C02	IL13RA2	1.3045	B	1.7566	B	3.1168	B		C02	IL13RA2	0.3161	B	0.3047	B	1.6516	B		C02	IL13RA2	0.9892	C	1.5442	C	1.3212	C		C02	IL13RA2	0.7334	B	2.0279	B	2.7794	B		C02	IL13RA2	1.5202	B	10.4261	B	17.3513	B		C02	IL13RA2	1.358	B	1.4287
C03	IL1A	1.91		2.286		4.0002			C03	IL1A	2.7868	A	6.5226	A	11.4232	A		C03	IL1A	0.8036	B	1.4084	B	1.9263	B		C03	IL1A	1.1056		1.9716		2.6319			C03	IL1A	1.197		2.3523		4.0681			C03	IL1A	1.1563		1.3329
C04	IL1B	1.7945		2.8339		4.4386			C04	IL1B	1.4831		2.0784		6.6988			C04	IL1B	0.7372		1.9964		2.1223			C04	IL1B	1.4491		2.1414		2.8847			C04	IL1B	1.2962		3.3622		6.5976			C04	IL1B	1.2397		2.1469
C05	IL4	1.3228	C	0.7861	C	0.727	C		C05	IL4	0.6546	B	0.7399	C	0.657	C		C05	IL4	0.9892	C	1.5442	C	1.3212	C		C05	IL4	0.9796	C	1.3328	C	1.248	C		C05	IL4	0.9881	C	1.3451	C	1.5737	C		C05	IL4	1.2399	C	0.9796
C06	IL5	3.4667	B	1.277	B	1.9186	B		C06	IL5	0.503	C	0.7399	C	0.657	C		C06	IL5	0.9892	C	1.5442	C	1.3212	C		C06	IL5	0.9796	C	2.5046	B	7.4638	B		C06	IL5	0.9881	C	1.836	B	1.5737	C		C06	IL5	1.2399	C	0.9796
C07	ILK	1.097		1.1195		0.9932			C07	ILK	0.9386		0.8618		0.9753			C07	ILK	0.911		1.2298		1.4509			C07	ILK	1.0462		0.9193		1.0122			C07	ILK	1.0477		1.0016		0.8499			C07	ILK	1.0209		0.8404
C08	INHBE	1.7945	B	1.2082	B	1.2658	B		C08	INHBE	1.5038	B	2.8589	B	3.0608	B		C08	INHBE	0.9447	B	0.9051	B	1.0353	B		C08	INHBE	1.2176	B	0.4261	B	0.4585	B		C08	INHBE	0.8077	B	0.6953	B	0.5387	B		C08	INHBE	1.0258	B	0.4974
C09	ITGA1	0.955		0.9545		1.007			C09	ITGA1	1.3366		1.2273		1.418			C09	ITGA1	0.9721		0.8391		1.021			C09	ITGA1	0.9438		1.0461		1.2304			C09	ITGA1	0.973		0.8501		1.1109			C09	ITGA1	0.9787		0.9582
C10	ITGA2	1.3136		1.143		1.5802			C10	ITGA2	1.1798		1.0684		2.1794			C10	ITGA2	0.7744		1.7612		1.8782			C10	ITGA2	0.8744		1.1823		2.0474			C10	ITGA2	1.1774		2.056		2.9371			C10	ITGA2	0.9011		0.7889
C11	ITGA3	1.4475		1.0301		1.3756			C11	ITGA3	0.6776		0.4882		0.7547			C11	ITGA3	0.8392		0.8917		1.2245			C11	ITGA3	0.945		0.4904		0.868			C11	ITGA3	0.8506		0.8941		0.5939			C11	ITGA3	0.9764		0.7009
C12	ITGAV	0.8607		1.0591		1.1488			C12	ITGAV	1.1556		1.4294		1.5625			C12	ITGAV	0.9257		0.9576		1.0651			C12	ITGAV	0.8743		0.8151		1.2942			C12	ITGAV	0.9401		0.9727		0.9792			C12	ITGAV	0.9998		0.8578
D01	ITGB1	1.1046		1.0159		1.1096			D01	ITGB1	1.1636		1.2444		1.3139			D01	ITGB1	0.8444		0.8221		0.971			D01	ITGB1	1.0326		1.416		1.4164			D01	ITGB1	1.0946		1.3149		1.5986			D01	ITGB1	1.1167		1.1548
D02	ITGB3	1.3228		1.2859		1.2484			D02	ITGB3	1.2214		0.9562		1.5954			D02	ITGB3	0.7073		1.0533		1.2612			D02	ITGB3	1.016		1.3568		1.1808			D02	ITGB3	1.1467		1.5639		1.7372			D02	ITGB3	1.172		1.6246
D03	ITGB5	0.9035		1.4978		1.2746			D03	ITGB5	1.5461		1.7477		1.5625			D03	ITGB5	0.8225		0.8374		1.0042			D03	ITGB5	1.0047		0.9378		0.8292			D03	ITGB5	1.0592		0.9548		0.7739			D03	ITGB5	0.9971		0.9549
D04	ITGB6	1.2955	B	1.143	B	1.2398	B		D04	ITGB6	1.6685	B	1.5109	B	1.2431	B		D04	ITGB6	0.904	B	1.031	B	1.2649	B		D04	ITGB6	0.5856	B	1.0505	B	1.1001	B		D04	ITGB6	0.9985	B	2.1689	B	1.6939	B		D04	ITGB6	3.9561	B	1.6432
D05	ITGB8	0.5153		0.8425		0.6831			D05	ITGB8	1.1162		1.3245		1.3231			D05	ITGB8	0.7882		0.9271	A	1.2285			D05	ITGB8	0.9365		0.7309		1.1101			D05	ITGB8	1.04		0.9725		1.0329			D05	ITGB8	0.9758		0.6978
D06	JUN	0.9751		2.286		1.6246			D06	JUN	1.1008		1.0758		1.3889			D06	JUN	1.0715		0.7766		1.2442			D06	JUN	1.0647		0.7846		0.8935			D06	JUN	1.1634		1.1444		0.7329			D06	JUN	1.0613		1.0695
D07	LOX	1.2514		1.417		1.3196			D07	LOX	3.179		2.6125		5.633			D07	LOX	1.1318		0.7719		1.3773			D07	LOX	1.3359		2.7753		2.6783			D07	LOX	2.2832		3.1795		5.203			D07	LOX	1.3699		2.5547
D08	LTBP1	0.8727		0.8309		1.0868			D08	LTBP1	1.6117		2.064		1.7218			D08	LTBP1	1.0446		1.1236		1.2315			D08	LTBP1	1.1402		1.1464		1.5148			D08	LTBP1	1.0905		1.219		1.5065			D08	LTBP1	0.9327		1.0291
D09	MMP1	1.91		2.5719		4.627			D09	MMP1	0.7784		0.9629		3.0396			D09	MMP1	0.9464		1.2696		1.542			D09	MMP1	1.1739		2.5818		3.1604			D09	MMP1	1.4408		4.4568		8.6669			D09	MMP1	1.1398		2.0379
D10	MMP13	1.3228	C	0.7861	C	0.727	C		D10	MMP13	0.503	C	0.7399	C	0.657	C		D10	MMP13	0.9892	C	1.5442	C	1.3212	C		D10	MMP13	0.9796	C	1.3328	C	1.248	C		D10	MMP13	0.9881	C	1.3451	C	1.5737	C		D10	MMP13	1.2399	C	0.9796
D11	MMP14	1.3412		1.6851		1.6359			D11	MMP14	1.013		1.2794		1.9506			D11	MMP14	1.0528		0.5875	A	1.1426			D11	MMP14	1.0101		0.5154		0.6427			D11	MMP14	1.0982		0.9958		0.6941			D11	MMP14	1.0023		0.6992
D12	MMP2	0.6433		1.2682		0.9331			D12	MMP2	2.2793		4.486		2.4861			D12	MMP2	0.9498		0.5334		0.7708			D12	MMP2	0.8966		0.6051		0.6732			D12	MMP2	0.9367		0.5086		0.464			D12	MMP2	0.9119		0.6509
E01	MMP3	1.3228	C	2.3019	B	0.727	C		E01	MMP3	0.1919	B	0.1492	B	0.1586	B		E01	MMP3	0.9892	C	1.5442	C	1.3212	C		E01	MMP3	0.837	B	1.1609	B	0.4935	B		E01	MMP3	0.9881	C	1.3451	C	1.5737	C		E01	MMP3	0.9219	B	1.2501
E02	MMP8	0.8849	B	1.0373	B	1.007	B		E02	MMP8	0.9321	B	1.343	B	2.1794	B		E02	MMP8	0.9892	C	1.5442	C	1.3212	C		E02	MMP8	0.9796	C	1.3328	C	1.248	C		E02	MMP8	0.9881	C	1.3451	C	1.5737	C		E02	MMP8	4.3485	B	1.555
E03	MMP9	0.9035		0.7807		0.9396			E03	MMP9	2.3926		2.9597		3.9011			E03	MMP9	1		0.8514		0.875			E03	MMP9	1.4711		1.1735		1.3497			E03	MMP9	1.2503		1.026		1.4236			E03	MMP9	1.2583		1.055
E04	MYC	0.9887		1.6619		1.3473			E04	MYC	0.8115		0.9629		1.0673			E04	MYC	0.8978		1.1203		1.3676			E04	MYC	1.1065		1.5858		1.5037			E04	MYC	1.0564		1.3441		1.5323			E04	MYC	1.1356		1.423
E05	NFKB1	1.3412		1.3782		1.5477			E05	NFKB1	0.9193		0.8153		0.9889			E05	NFKB1	0.903		1.2458		1.2534			E05	NFKB1	0.9617		0.958		1.3026			E05	NFKB1	1.0109		1.3455		1.3867			E05	NFKB1	1.0469		1.003
E06	PDGFA	1.1436		1.0159		1.2484			E06	PDGFA	1.1717		1.1061		1.6402			E06	PDGFA	1.0473		1.0257		1.4291			E06	PDGFA	0.9636		0.9859		1.3245			E06	PDGFA	1.0819		1.6059		1.4505			E06	PDGFA	1.0151		1.0679
E07	PDGFB	1.2342	B	1.1751	B	1.4241	B		E07	PDGFB	1.1798	B	0.6762	B	1.0097	B		E07	PDGFB	0.9632	B	0.7044	B	1.2623	B		E07	PDGFB	0.9342	B	0.5739	B	0.8765	B		E07	PDGFB	1.1196	B	1.2501	B	1.1835	B		E07	PDGFB	1.0522	B	0.8336
E08	PLAT	0.9616		0.9746		1.338			E08	PLAT	1.7515		1.6649		1.6176			E08	PLAT	0.8939		1.4883		1.372			E08	PLAT	1.3123		1.0187		1.0155			E08	PLAT	1.0538		1.0107		1.0586			E08	PLAT	1.155		1.2984
E09	PLAU	1.2428		1.5399		1.7172			E09	PLAU	1.2911		2.243		3.2805			E09	PLAU	0.9814		0.8769		1.3853			E09	PLAU	1.1643		1.186		1.2447			E09	PLAU	1.0567		1.3878		1.0558			E09	PLAU	1.1265		1.1235
E10	PLG	1.3228	C	0.7861	C	0.727	C		E10	PLG	0.503	C	0.7399	C	0.657	C		E10	PLG	0.9892	C	1.5442	C	1.3212	C		E10	PLG	0.9796	C	1.3328	C	1.248	C		E10	PLG	0.9881	C	1.3451	C	1.5737	C		E10	PLG	1.2399	C	0.9796
E11	SERPINA1	1.2004		1.1117		1.2571			E11	SERPINA1	1.4031		1.6194		2.1643			E11	SERPINA1	0.8418	B	1.3221	B	1.328	B		E11	SERPINA1	1.0303		1.3313		1.3393			E11	SERPINA1	1.206		1.3413		1.9642			E11	SERPINA1	1.1084		1.3215
E12	SERPINE1	1.573		1.277		1.0498			E12	SERPINE1	0.7113		0.2441		0.729			E12	SERPINE1	0.9171		1.7293		1.693			E12	SERPINE1	1.1948		0.9562		1.418			E12	SERPINE1	1.6979		2.3896		2.7034			E12	SERPINE1	1.3086		1.2063
F01	SERPINH1	0.7088		0.8195		0.8351			F01	SERPINH1	1.0487		1.0108		0.8373			F01	SERPINH1	0.9543		1.0298		1.0474			F01	SERPINH1	0.9382		1.341		1.0905			F01	SERPINH1	0.9187		0.9784		1.0604			F01	SERPINH1	0.909		0.9152
F02	SMAD2	1.2172		1.023		1.102			F02	SMAD2	0.6871		0.6809		0.9227			F02	SMAD2	0.9466		0.9453		1.1844			F02	SMAD2	0.9577		0.9903		1.2854			F02	SMAD2	1.0889		1.1895		1.1209			F02	SMAD2	1.0322		0.8416
F03	SMAD3	1.2088		1.4368		1.6587			F03	SMAD3	1.1556		0.7876		0.9227			F03	SMAD3	0.995		0.8106		1.0485			F03	SMAD3	0.9539		0.66		0.774			F03	SMAD3	1.1706		1.1103		1.0104			F03	SMAD3	0.8654		0.7279
F04	SMAD4	0.9955		1.0889		1.1174			F04	SMAD4	1.0487		1.1372		1.3049			F04	SMAD4	0.9618		0.86		0.995			F04	SMAD4	1.0792		1.2646		1.3391			F04	SMAD4	1.0364		1.2458		1.2692			F04	SMAD4	1.041		0.9389
F05	SMAD6	1.1921	B	1.3313	B	1.007	B		F05	SMAD6	0.7784	B	0.4683	B	0.588	B		F05	SMAD6	0.8996	B	0.609	B	1.1835	B		F05	SMAD6	0.8666	B	0.621	B	0.6319	B		F05	SMAD6	0.8554	B	0.8161	B	0.5384	B		F05	SMAD6	1.1518	B	0.8522
F06	SMAD7	1.3885		1.806		1.3014			F06	SMAD7	1.006		0.9047		0.9421			F06	SMAD7	0.9702		0.8685		1.107			F06	SMAD7	0.8455		0.5655		0.5382			F06	SMAD7	0.924		1.0571		0.8085			F06	SMAD7	0.9237		0.4816
F07	SNAI1	1.2955	B	2.5364	B	2.0707	B		F07	SNAI1	2.0829	B	3.7204	B	2.8757	B		F07	SNAI1	0.802	B	0.6987	B	1.2378	B		F07	SNAI1	1.251	B	1.4163	B	1.164	B		F07	SNAI1	1.3876	A	1.3293	B	0.8088	B		F07	SNAI1	1.0251	B	1.6114
F08	SP1	1.0744		1.1041		1.2312			F08	SP1	1.3459		1.3523		1.418			F08	SP1	0.8992		0.8271		0.7979			F08	SP1	1.0589		1.1126		1.2405			F08	SP1	1.1435		1.2092		1.1144			F08	SP1	0.9638		1.3305
F09	STAT1	1.53		0.995		1.4642			F09	STAT1	0.8518		0.6809		0.8258			F09	STAT1	1.0001		1.0643		1.0354			F09	STAT1	1.1998		1.0744		1.2584			F09	STAT1	0.9569		1.2135		1.1584			F09	STAT1	1.2238		1.0259
F10	STAT6	0.9418		1.1195		1.0498			F10	STAT6	1.0782		0.7767		0.7547			F10	STAT6	0.9793		0.9375		0.879			F10	STAT6	1.0684		1.002		0.8515			F10	STAT6	1.0401		0.8537		0.8778			F10	STAT6	0.9758		0.9315
F11	TGFB1	1.1357		1.2949		1.0944			F11	TGFB1	0.9321		0.7767		1.0097			F11	TGFB1	0.9318		0.8102		0.9398			F11	TGFB1	0.91		0.5935		0.6842			F11	TGFB1	1.2645		1.1271		0.932			F11	TGFB1	0.9602		0.7518
F12	TGFB2	0.7545		1.0591		0.5744			F12	TGFB2	0.4502		0.1955		0.292			F12	TGFB2	0.9105		1.1679		1.2032			F12	TGFB2	0.8674		1.4929		1.902			F12	TGFB2	1.1359		1.2672		1.3944			F12	TGFB2	1.0034		1.3462
G01	TGFB3	0.9225	B	1.023	B	1.3473	B		G01	TGFB3	1.1008	B	0.8382	B	1.4279	B		G01	TGFB3	1.0866	B	1.7184	B	1.9047	B		G01	TGFB3	0.8199	B	0.8741	B	1.4256	B		G01	TGFB3	1.2605	B	1.3178	B	1.0964	B		G01	TGFB3	0.7953	B	0.8584
G02	TGFBR1	1.0165		0.9813		0.9527			G02	TGFBR1	0.8697		0.7985		1.2007			G02	TGFBR1	0.9519		0.8489		1.0163			G02	TGFBR1	1.0185		0.9739		1.2753			G02	TGFBR1	1.2538		1.3658		1.5866			G02	TGFBR1	1.0874		0.8477
G03	TGFBR2	1.067		1.1351		1.2398			G03	TGFBR2	0.9517		1.0464		1.3889			G03	TGFBR2	0.8828		0.9086		1.2261			G03	TGFBR2	1.0663		0.8809		1.2515			G03	TGFBR2	1.0562		1.2176		1.0796			G03	TGFBR2	0.9757		0.8069
G04	TGIF1	1.3789		1.4072		1.6703			G04	TGIF1	0.9583		0.7985		1.3697			G04	TGIF1	0.8389		1.1341		1.1734			G04	TGIF1	1.222		1.5128		1.6967			G04	TGIF1	1.2303		2.0458		2.3596			G04	TGIF1	1.0756		1.3267
G05	THBS1	1.045		1.4771		0.8706			G05	THBS1	0.9004		0.5232		0.588			G05	THBS1	1.0046		1.3105		1.4142			G05	THBS1	1.0437		0.8355		0.9925			G05	THBS1	1.0674		0.9823		0.785			G05	THBS1	1.0231		0.7968
G06	THBS2	1.4779		1.3129		1.102			G06	THBS2	0.8401		0.4339		0.7759			G06	THBS2	1.0942		0.8184		1.0647			G06	THBS2	1.0676		1.1727		1.423			G06	THBS2	1.5023		1.6005		1.5498			G06	THBS2	1.116		1.1818
G07	TIMP1	1.4576		1.2421		1.6246			G07	TIMP1	1.4425		1.4098		1.9506			G07	TIMP1	0.9433		0.8545		1.0953			G07	TIMP1	1.2111		1.2975		1.2021			G07	TIMP1	1.287		1.4922		1.4036			G07	TIMP1	1.0987		1.3301
G08	TIMP2	0.843		1.143		0.9331			G08	TIMP2	1.3274		1.4494		1.1924			G08	TIMP2	0.9713		0.66		0.7475			G08	TIMP2	1.2755		1.2357		0.9698			G08	TIMP2	1.0665		0.9431		0.7561			G08	TIMP2	1.1025		1.0692
G09	TIMP3	0.7545		1.0089		0.6783			G09	TIMP3	0.7263		0.4309		0.3721			G09	TIMP3	0.7716		1.8096		1.4062			G09	TIMP3	0.8838		0.7129		0.7502			G09	TIMP3	0.8345		0.7596		1.1158			G09	TIMP3	0.9586		0.5548
G10	TIMP4	1.3228	C	0.7861	C	0.727	C		G10	TIMP4	0.503	C	0.7399	C	0.657	C		G10	TIMP4	0.9892	C	1.5442	C	1.3212	C		G10	TIMP4	0.9796	C	1.3328	C	1.248	C		G10	TIMP4	0.9881	C	1.3451	C	1.5737	C		G10	TIMP4	1.2399	C	0.9796
G11	TNF	1.3228	C	0.7861	C	0.727	C		G11	TNF	0.503	C	0.7399	C	0.657	C		G11	TNF	0.9892	C	1.5442	C	1.3212	C		G11	TNF	0.9796	C	1.3328	C	1.248	C		G11	TNF	0.9881	C	1.3451	C	1.5737	C		G11	TNF	1.2399	C	0.9796
G12	VEGFA	0.9955		1.4268		1.434			G12	VEGFA	2.7484		3.1068		4.9379			G12	VEGFA	0.9874		0.828		1.1486			G12	VEGFA	1.1124		1.6823		1.7211			G12	VEGFA	1.5962		2.1693		3.3016			G12	VEGFA	1.2028		1.4975
H01	ACTB	0.8788		0.9545		0.8706			H01	ACTB	0.9193		0.6136		0.5719			H01	ACTB	1.0286		1.0233		1.0709			H01	ACTB	1.0385		0.847		0.8925			H01	ACTB	0.9444		0.8098		0.6841			H01	ACTB	1.0359		0.8692
H02	B2M	1.1515		1.1195		1.2571			H02	B2M	1.0707		1.8993		1.7825			H02	B2M	1.005		0.9754		0.9888			H02	B2M	0.9869		1.1035		1.2069			H02	B2M	1.0048		0.9862		1.1528			H02	B2M	1.0278		1.0511
H03	GAPDH	1.0025		0.8968		0.8294			H03	GAPDH	1.1085		1.0108		1.0526			H03	GAPDH	1.0255		0.7913		0.7745			H03	GAPDH	1.0266		0.763		0.7348			H03	GAPDH	1.0946		0.9745		0.751			H03	GAPDH	1.0223		0.9958
H04	HPRT1	0.9751		0.9284		0.9266			H04	HPRT1	0.9066		0.9237		0.879			H04	HPRT1	0.9654		0.9741		0.9994			H04	HPRT1	1.0421		1.0015		1.041			H04	HPRT1	0.8851		0.9548		1.0681			H04	HPRT1	0.9327		0.8396
H05	RPLP0	1.0235		1.1041		1.1729			H05	RPLP0	0.9717		0.9431		1.0673			H05	RPLP0	0.966		1.308		1.2274			H05	RPLP0	0.9172		1.4385		1.2627			H05	RPLP0	1.0515		1.348		1.648			H05	RPLP0	0.9749		1.2495
H06	HGDC	1.3228	C	0.7861	C	0.727	C		H06	HGDC	0.503	C	0.7399	C	0.657	C		H06	HGDC	0.9892	C	1.5442	C	1.3212	C		H06	HGDC	0.9796	C	1.3328	C	1.248	C		H06	HGDC	0.9881	C	1.3451	C	1.5737	C		H06	HGDC	1.2399	C	0.9796
H07	RTC	1.3982		0.8602		0.7632			H07	RTC	0.7064		0.7767		1.0238			H07	RTC	0.6946		0.8588		1.0071			H07	RTC	1.0997		1.5052		1.7157			H07	RTC	1.1338		1.821		1.7465			H07	RTC	1.3417		0.8684
H08	RTC	1.2428		0.8252		0.6783			H08	RTC	0.6776		0.7985		0.9889			H08	RTC	0.6463		0.7485		0.8796			H08	RTC	1.1723		1.668		1.7393			H08	RTC	1.1389		1.8565		1.7917			H08	RTC	1.299		0.8706
H09	RTC	1.3506		0.8082		0.6831			H09	RTC	0.5982		0.6904		0.9356			H09	RTC	0.6783		0.7957		0.9121			H09	RTC	1.353		1.8709		1.9176			H09	RTC	1.2033		1.9867		1.7864			H09	RTC	1.3154		0.8959
H10	PPC	1.1357		0.8195		0.717			H10	PPC	0.5466		0.6856		0.6896			H10	PPC	1.0099		1.5641		1.415			H10	PPC	0.8582		1.1419		1.0966			H10	PPC	1.049		1.3757		1.5327			H10	PPC	1.2307		0.9455
H11	PPC	1.1278		0.8602		0.717			H11	PPC	0.4693		0.6309		0.6215			H11	PPC	0.9344		1.5512		1.4182			H11	PPC	0.933		1.1674		1.2031			H11	PPC	1.049		1.4109		1.6001			H11	PPC	1.2004		0.9657
H12	PPC	1.2088		0.8367		0.7121			H12	PPC	0.4961		0.6762		0.6615			H12	PPC	0.9894		1.6247		1.4426			H12	PPC	0.8975		1.1927		1.2032			H12	PPC	0.9261		1.3028		1.5271			H12	PPC	1.2643		0.9571
Comments:
A: This gene's average threshold cycle is relatively high (> 30) in either the control or the test sample, and is reasonably low in the other sample (< 30).
These data mean that the gene's expression is relatively low in one sample and reasonably detected in the other sample suggesting that the actual fold-change value is at least as large as the calculated and reported fold-change result.
This fold-change result may also have greater variations if p value > 0.05; therefore, it is important to have a sufficient number of biological replicates to validate the result for this gene.
B: This gene's average threshold cycle is relatively high (> 30), meaning that its relative expression level is low, in both control and test samples, and the p-value for the fold-change is either unavailable or relatively high (p > 0.05).
This fold-change result may also have greater variations; therefore, it is important to have a sufficient number of biological replicates to validate the result for this gene.
C: This gene's average threshold cycle is either not determined or greater than the defined cut-off (deault 35), in both samples meaning that its expression was undetected, making this fold-change result erroneous and un-interpretable.
Fold Change & Fold Regulation:
Fold-Change (2^(- Delta Delta CT)) is the normalized gene expression (2^(- Delta CT)) in the Test Sample divided the normalized gene expression (2^(- Delta CT)) in the Control Sample.
Fold-Regulation represents fold-change results in a biologically meaningful way. Fold-change values greater than one indicate a positive- or an up-regulation, and the fold-regulation is equal to the fold-change.
Fold-change values less than one indicate a negative or down-regulation, and the fold-regulation is the negative inverse of the fold-change.
Fold-change and fold-regulation values greater than 2 are indicated in red; fold-change values less than 0.5 and fold-regulation values less than -2 are indicated in blue.
p-value:
The p values are calculated based on a Student's t-test of the replicate 2^(- Delta CT) values for each gene in the control group and treatment groups, and p values less than 0.05 are indicated in red.
[truncated: 11 more columns]

## Sheet: p value
		P Value
	MLH vs. HIV	MLH vs. HCV	MLH vs. HCV/HIV		Normality	TEST
ACTA2	0.7981	0.9999	0.6346		Y	A
AKT1	0.9424	0.4541	0.6466		Y	A		Normality: Y=Yes, N=No
BCL2	0.9999	0.9999	0.9999		N	K
CAV1	0.9999	0.9171	0.1159		N	K		TEST: A=ANOVA, K=Kruskal-Wallis
CCL2	0.9999	0.0972	0.0034		N	K
CEBPB	0.9797	0.9757	0.9704		Y	A
COL1A2	0.9999	0.9999	0.9999		N	K
COL3A1	0.586	0.5727	0.3923		Y	A
CTGF	0.9999	0.974	0.9999		N	K
DCN	0.9999	0.9999	0.9999		N	K
EDN1	0.9999	0.9999	0.5641		N	K
EGF	0.9026	0.9999	0.9999		Y	A
ENG	0.9998	0.9808	0.9999		Y	A
GREM1	0.9999	0.9999	0.9999		N	K
IL13RA2	0.9999	0.8347	0.0254		N	K
IL1A	0.9999	0.1062	0.0062		N	K
IL1B	0.9999	0.0561	0.0097		N	K
ILK	0.9999	0.9999	0.9999		N	K
ITGA1	0.9994	0.9995	0.6452		Y	A
ITGA2	0.9999	0.7257	0.011		Y	A
ITGA3	0.9576	0.5914	0.9997		Y	A
ITGAV	0.9924	0.9879	0.691		Y	A
ITGB1	0.9999	0.9999	0.3315		N	K
ITGB3	0.9887	0.3495	0.0927		Y	A
ITGB5	0.9999	0.9999	0.9999		N	K
ITGB8	0.9999	0.9999	0.9999		N	K
JUN	0.9918	0.9968	0.993		Y	A
LOX	0.9999	0.9999	0.1062		N	K
LTBP1	0.9999	0.9999	0.4437		N	K
MMP1	0.9999	0.3571	0.023		N	K
MMP14	0.99	0.9881	0.9984		Y	A
MMP2	0.9931	0.8758	0.6456		Y	A
MMP9	0.9115	0.9957	0.5633		Y	A
MYC	0.9999	0.0911	0.0543		Y	A
NFKB1	0.9999	0.506	0.0186		Y	A
PDGFA	0.9999	0.9999	0.0561		N	K
PDGFB	0.9999	0.9999	0.9999		N	K
PLAT	0.9454	0.8453	0.7932		Y	A
PLAU	0.9999	0.9999	0.5102		N	K
SERPINA1	0.94	0.6434	0.1042		Y	A
SERPINE1	0.9999	0.9999	0.9999		N	K
SERPINH1	0.9999	0.9999	0.9999		N	K
SMAD2	0.8865	0.7889	0.8787		Y	A
SMAD4	0.9999	0.9407	0.31		Y	A
SMAD6	0.9999	0.9999	0.9999		N	K
SMAD7	0.9997	0.972	0.971		Y	A
SNAI1	0.9999	0.7117	0.9726		N	K
SP1	0.9841	0.8784	0.7811		Y	A
STAT1	0.9999	0.9999	0.9999		N	K
STAT6	0.9999	0.9999	0.2638		N	K
TGFB1	0.9999	0.8653	0.9466		Y	A
TGFB2	0.9999	0.9999	0.9999		N	K
TGFB3	0.9999	0.9999	0.9999		N	K
TGFBR1	0.9999	0.9999	0.9999		N	K
TGFBR2	0.9999	0.9999	0.5252		Y	A
TGIF1	0.9949	0.1305	0.0033		Y	A
THBS1	0.9999	0.9999	0.9999		N	K
THBS2	0.9956	0.8796	0.915		Y	A
TIMP1	0.5252	0.2736	0.0418		Y	A
TIMP2	0.944	0.9876	0.8814		Y	A
TIMP3	0.9999	0.9999	0.6256		N	K
VEGFA	0.9999	0.4437	0.0463		N	K
